# Supplementary material for: Impact of a change from A–F grading to honors/pass/fail grading on academic performance at Yonsei University College of Medicine in Korea: a cross-sectional serial mediation analysis
Source: J Educ Eval Health Prof. 2024 Aug 16;21:20. doi: 10.3352/jeehp.2024.21.20 (PMC11576096; doi:10.3352/jeehp.2024.21.20)
Supplement: Supplementary file 1 [file jeehp-21-20-dataset1.xlsx]

## Sheet: HPF_rawdata_JEEHP
ID	grading.system	sex	admission.type	performance	DREEM1	DREEM2	DREEM3	DREEM4	DREEM5	DREEM6	DREEM7	DREEM8	DREEM9	DREEM10	DREEM11	DREEM12	DREEM13	DREEM14	DREEM15	DREEM16	DREEM17	DREEM18	DREEM19	DREEM20	DREEM21	DREEM22	DREEM23	DREEM24	DREEM25	DREEM26	DREEM27	DREEM28	DREEM29	DREEM30	DREEM31	DREEM32	DREEM33	DREEM34	DREEM35	DREEM36	DREEM37	DREEM38	DREEM39	DREEM40	DREEM41	DREEM42	DREEM43	DREEM44	DREEM45
1	0	0	0	38.61	3	3	3	0	3	3	3	1	2	4	2	2	2	2	4	3	2	3	3	3	3	3	3	3	2	1	2	1	1	3	3	3	3	3	3	3	3	3	1	3	3	2	2	2	4
2	0	0	0	47.88	3	3	1	3	2	2	2	2	2	3	2	1	1	2	3	3	1	2	3	2	2	2	3	3	2	2	1	3	2	3	3	3	3	3	2	2	2	2	3	2	3	1	1	1	3
3	0	0	0	52.9	0	1	0	3	0	2	0	1	3	4	3	3	1	0	3	1	0	3	4	1	1	0	0	1	3	1	0	1	1	3	2	1	1	3	3	1	1	1	2	3	1	3	1	1	3
4	0	0	0	52.9	2	4	0	2	0	2	2	3	3	4	2	3	3	2	4	2	1	2	4	2	1	1	2	1	1	2	1	3	2	3	3	1	2	3	3	2	2	1	3	3	1	1	1	1	1
5	0	1	1	47.49	3	4	1	2	0	2	3	2	3	2	2	2	1	2	3	3	3	2	2	3	2	1	2	3	4	3	1	0	2	2	2	2	3	4	4	3	4	2	3	2	1	0	2	2	3
6	0	1	1	51.74	1	3	0	2	2	2	2	2	2	3	2	2	2	1	3	2	1	2	3	2	2	1	2	2	2	3	1	1	1	3	3	3	3	2	3	2	3	2	3	3	2	3	2	2	3
7	0	0	0	49.81	2	4	2	3	0	2	2	2	3	3	1	0	1	1	4	2	2	3	4	2	2	2	3	2	3	3	0	3	2	1	3	3	3	3	2	3	2	2	3	3	2	2	1	1	2
8	0	0	0	50.97	4	2	3	1	2	1	3	2	1	3	2	3	0	4	3	2	1	3	0	2	4	2	3	1	2	0	1	0	0	2	1	1	3	0	2	2	3	0	0	4	3	0	2	0	0
9	0	0	0	32.43	1	3	0	2	3	2	1	1	3	4	2	0	0	0	4	3	4	2	4	1	2	1	1	1	4	2	3	1	1	1	1	1	0	3	3	2	1	3	4	3	2	1	2	2	3
10	0	0	0	54.83	3	3	2	2	1	3	2	1	2	4	2	2	1	4	3	2	0	3	3	3	2	2	3	2	2	2	0	4	2	3	3	3	3	3	3	3	3	2	2	2	2	4	3	2	4
11	0	0	1	47.1	0	3	1	1	0	2	1	4	4	4	2	1	1	1	4	1	0	2	4	3	1	1	2	2	4	2	1	4	0	3	1	1	3	2	4	3	3	3	3	3	2	3	1	1	0
12	0	0	1	48.26	3	3	1	0	4	3	2	1	3	4	2	2	2	3	3	3	0	2	3	3	3	3	3	3	1	4	1	3	2	1	2	3	3	3	1	3	3	3	3	3	3	3	2	2	4
13	0	0	0	56.76	1	3	0	3	1	2	0	1	3	4	2	0	0	0	3	1	0	2	2	1	1	1	2	0	2	3	0	2	2	2	1	0	3	1	3	2	2	2	1	1	1	1	1	0	3
14	0	0	0	55.98	2	4	0	2	1	3	2	1	3	3	2	2	2	3	4	3	1	3	3	1	2	2	3	0	2	4	1	2	2	2	4	1	3	4	2	2	2	2	1	4	3	2	2	3	4
15	0	0	1	50.97	3	2	1	2		3	3	2	3	4	2	2	2	2	2	2	1	2	2	2	2	3	2	2	3	2	2	2	2	2	2	2	2	2	2	3	2	2	1	2	3	3	2	2	2
16	0	0	0	62.93	3	4	3	2	3	2	1	2	2	4	2	3	1	2	3	3	2	3	4	2	3	2	3	3	2	1	1	2	3	3	4	2	3	3	3	3	2	3	1	1	2	2	3	3	4
17	0	0	1	46.33	1	4	0	1	0	2	2	3	3	3	2	1	2	2	3	3	0	2	3	2	3	2	2	2	2	3	2	1	1	3	3	2	3	0	4	3	2	3	4	3	3	1	2	2	4
18	0	0	0	46.72	2	3	1	1	3	3	1	1	2	4	2	1	2	2	4	2	0	3	3	1	3	3	2	2	3	1	1	3	0	2	2	3	3	3	1	3	3	2	2	3	3	1	2	2	2
19	0	0	1	50.58	2	4	2	2	2	2	3	0	2	3	3	2	3	2	2	2	2	3	2	2	2	2	2	2	2	1	1	1	2	2	3	2	3	2	1	1	2	1	2	2	2	2	2	3	2
20	0	0	1	27.03	3	4	3	1	2	3	3	0	1	3	3	3	3	3	4	3	1	3	4	4	2	2	3	3	1	4	1	3	3	3	3	3	3	3	1	3	3	2	1	3	3	2	3	2	4
21	0	0	0	76.83	2	4	0	2	1	4	4	0	1	4	2	2	4	3	4	4	0	2	4	4	4	3	4	4	2	2	1	2	3	3	4	4	4	1	2	4	3	2	2	4	3	2	4	2	4
22	0	0	0	50.58	0	3	1	2	0	2	1	3	3	2	2	3	1	2	4	3	4	2	3	1	1	1	2	3	1	4	0	1	2	3	2	1	2	3	3	3	3	1	2	2	1	2	3	1	3
23	0	1	0	37.84	3	3	2	1	3	2	2	2	3	2	2	0	2	2	3	2	0	2	3	2	2	1	3	1	1	2	1	1	2	3	2	2	3	3	3	3	2	2	2	3	2	1	2	2	2
24	0	1	1	39	1	3	2	1	2	3	2	1	1	3	3	3	1	3	3	3	3	3	3	4	2	2	3	3	2	3	2	1	2	1	3	3	3	3	3	2	3	4	2	3	2	2	2	1	4
25	0	0	0	49.03	3	4	4	1	3	4	4	1	1	4	3	0	2	1	2	3	4	4	3	3	3	3	4	3	3	3	0	2	3	3	4	3	3	3	3	3	4	3	2	3	3	1	3	3	3
26	0	0	0	60.62	3	3	2	2	0	1	2	3	4	3	1	2	0	1	3	3	1	2	3	2	2	1	2	2	4	2	0	1	1	1	2	2	2	1	4	2	2	1	2	1	1	1	1	0	2
27	0	0	1	64.86	2	3	0	2	0	4	3	2	4	4	2	0	1	1	4	4	1	3	4	2	3	3	2	0	4	1	1	3	3	4	4	3	2	3	3	4	3	3	3	2	3	4	4	3	4
28	0	0	0	49.42	1	3	0	2	1	3	1	1	4	4	2	0	1	1	4	2	1	2	4	3	3	2	3	1	4	1	1	3	3	2	2	3	1	3	3	2	4	3	3	3	3	3	2	1	2
29	0	1	1	61	3	3	1	0	4	3	3	2	2	4	2	2	3	4	4	3	2	3	4	3	4	3	3	3	3	3	3	2	2	3	4	3	2	2	3	3	3	2	3	2	3	3	3	2	4
30	0	1	1	52.12	3	3	2	1	2	2	2	1	2	3	2	3	2	2	3	3	1	2	3	3	3	2	3	3	3	2	1	3	2	2	3	2	3	3	2	3	2	2	2	2	3	2	3	3	3
31	0	0	0	32.05	3	3	2	1	3	3	3	1	3	4	2	2	2	2	4	3	2	3	4	3	3	3	3	3	3	3	2	3	2	3	3	3	3	3	1	2	3	2	3	3	2	2	3	2	3
32	0	1	1	40.15	3	3	1	2	1	2	2	1	3	3	2	0	1	2	3	3	1	2	3	2	2	2	3	2	3	2	1	1	2	1	3	2	2	1	3	2	2	2	3	2	3	1	3	2	2
33	0	1	0	49.81	2	3	1	3	0	2	2	2	2	2	1	2	2	1	3	1	1	2	1	1	1	1	2	2	3	1	1	1	2	1	2	1	1	1	3	2	2	2	3	2	1	1	1	1	2
34	0	0	1	37.45	2	3	1	0	1	3	2	1	1	4	2	2	2	2	3	3	1	3	3	3	3	3	2	2	1	3	2	2	3	3	3	2	3	3	1	3	3	2	1	2	3	1	2	2	2
35	0	0	0	55.21	3	2	0	2	0	3	2	2	3	4	2	2	1	1	4	3	1	4	3	2	3	3	1	2	3	3	3	3	3	2	3	2	1	1	3	3	3	3	3	2	1	4	3	2	3
36	0	0	0	52.51	3	4	2	1	0	3	4	2	1	4	3	3	4	4	3	4	1	4	2	2	1	2	4	3	2	2	1	0	3	4	4	2	2	3	2	4	4	3	3	4	3	2	4	4	3
37	0	1	0	53.28	2	3	0	2	2	1	1	2	4	2	2	2	2	4	2	1	2	4	2	2	3	2	2	2	2	2	1	1	1	1	3	2	3	3	1	2	2	2	1	2	2	2	2	2	4
38	0	1	1	59.07	2	4	3	0	2	3	2	1	0	3	3	3	3	3	4	3	1	3	4	2	2	3	4	3	2	4	1	4	3	4	3	3	3	3	1	3	3	2	1	3	3	4	3	3	3
39	0	0	1	54.05	2	4	2	1	0	2	2	0	0	3	2	2	1	2	4	3	3	3	4	3	3	2	3	2	3	3	2	2	2	2	2	2	2	2	2	2	3	2	1	4	2	2	2	2	3
40	0	0	0	47.1	3	4	3	1	2	3	2	1	3	4	2	1	3	3	3	3	0	2	3	2	2	1	3	2	2	3	1	3	3	4	3	3	3	2	1	3	3	2	2	3	2	3	2	2	3
41	0	1	0	57.53	2	4	2	0	3	3	3	0	0	4	2	2	3	4	4	3	1	3	4	3	3	1	3	3	0	4	3	3	3	1	1	3	4	4	1	3	3	2	2	4	3	3	3	3	4
42	0	1	1	49.03	3	3	2	1	2	2	2	1	1	3	2	2	1	2	3	2	3	3	3	2	2	2	2	2	2	2	2	3	2	2	2	2	3	3	3	2	2	2	3	2	3	2	2	2	2
43	0	1	0	45.95	3	4	0	3	0	3	3	1	1	2	2	2	2	2	4	3	0	2	3	3	3	2	3	1	2	4	1	4	3	1	3	4	4	3	3	2	3	3	0	3	2	3	2	4	4
44	0	1	1	47.88	4	4	1	1	1	2	4	2	3	3	1	4	3	2	4	4	1	2	4	4	2	3	3	3	4	2	1	4	4	2	2	3	3	4	1	3	3	2	2	3	3	3	4	3	3
45	0	0	1	57.14	1	3	0	3	0	2	0	2	3	1	2	4	1	1	4	1	2	2	4	2	2	0	1	1	4	1	0	0	1	1	3	2	0	2	4	2	2	1	3	2	1	0	1	0	3
46	0	0	0	43.24	2	2	1	3	2	2	2	1	2	0	2	1	1	1	3	2	2	2	3	1	1	1	2	1	1	3	2	1	2	1	3	2	3	3	3	3	3	2	3	3	3	2	3	1	3
47	0	1	1	38.61	3	4	1	1	2	2	3	3	3	4	2	3	1	4	4	2	3	3	3	2	3	2	2	2	2	3	0	1	1	0	2	3	2	4	2	3	3	3	3	3	2	1	2	3	3
48	0	0	0	57.53	2	3	1	2	2	2	2	1	1	2	2	2	2	2	2	2	1	2	2	2	2	2	2	2	2	2	2	2	2	2	2	2	2	2	1	2	3	2	2	3	2	1	2	2	2
49	0	0	0	42.08	2	2	3	2	3	2	3	2	4	4	2	2	2	2	3	3	2	2	3	3	4	2	2	2	3	2	2	3	3	3	3	2	3	3	1	3	2	3	1	3	3	4	2	2	3
50	0	0	1	48.65	1	3	0	1	0	2	0	3	3	3	1	2	2	2	2	2	1	1	2	1	1	1	2	2	4	1	0	0	0	1	1	1	3	2	4	1	2	2	4	3	2	0	1	1	2
51	0	1	0	41.7	3	3	2	2	1	3	2	1	2	3	2	2	3	2	3	3	1	3	3	2	2	2	3	3	2	2	0	2	3	3	3	3	3	3	1	3	3	2	3	3	2	2	2	2	3
52	0	1	1	53.28	2	4	1	2	3	3	2	0	2	2	2	2	3	3	3	2	2	3	3	3	2	2	2	2	3	3	0	1	2	2	3	3	2	3	3	3	3	3	0	3	3	1	2	2	4
53	0	0	1	58.69	1	2	2	1	0	3	1	2	3	4	1	0	1	0	4	1	0	3	4	3	1	1	3	3	3	2	0	3	2	1	2	3	2	3	4	2	3	1	3	3	1	2	0	0	3
54	0	0	1	65.64	3	4	1	3	0	2	2	3	4	4		2	2	1	3	3	2	2	2	2	2	1	2	1	3	3	1	1	1	1	3	1	1	1	4	2	3	2	3	2	1	1	2	2	3
55	0	1	1	52.51	4	4	2	0	3	2	2	1	3	3	2	3	1	3	3	2	0	2	4	2	2	1	3	3	3	4	1	1	2	3	4	3	4	4	2	2	3	2	3	3	2	1	3	1	4
56	0	0	1	40.15	1	0	0	3	1	1	0	4	4	4	2	0	0	0	4	0	1	0	4	0	2	0	0	0	4	1	1	3	0	4	2	0	0	0	4	0	0	4	4	0	0	0	0	0	0
57	0	1	1	52.9	3	3	1	2	1	3	2	2	3	3	2	1	1	1	3	2	2	2	3	3	2	2	2	2	33	3	1	1	2	3	2	2	2	3	2	2	2	2	2	2	2	2	2	2	2
58	0	0	1	44.79	2	3	1	1	1	3	2	1	2	3	2	1	2		4	2	1	2	4	2	2	2	2	2	3	3	2	2	2	2	2	2	3	3	2	2	3	2	1	3	3	3	3	2	2
59	0	1	0	52.12	3	4	0	3	3	3	2	1	2	3	2	3	2	1	3	3	2	3	3	4	4	3	2	3	3	2	1	1	1	0	2	3	2	3	3	2	3	3	1	3	2	0	1	2	3
60	0	0	1	50.19	2	3	2	2	3	2	2	2	3	3	2	3	2	3	3	3	1	2	3	3	3	2	2	3	3	3	1	3	2	3	3	3	3	3	2	3	2	2	3	3	2	3	2	2	3
61	0	0	0	39.38	3	3	3	1	3	3	3	1	3	3	3	3	1	3	3	3	3	3	3	3	3	3	4	3	3	3	3	3	3	3	3	3	3	3	2	3	3	3	3	3	3	3	3	3	3
62	0	0	1	44.79	2	4	2	2	0	3	2	1	1	3	2	3	1	1	4	2	1	3	3	3	2	2	3	2	3	2	1	2	2	1	2	3	3	3	3	2	3	1	3	3	2	1	1	1	2
63	0	0	1	45.17	3	4	4	1	4	3	3	2	2	4	2	3	3	3	3	4	0	3	4	3	3	3	3	3	2	3	3	1	2	3	3	3	3	4	0	3	3	3	2	2	3	1	4	3	4
64	0	1	0	34.36	3	3	2	2	1	2	2	1	3	3	2	0	2	3	3	3	1	2	3	2	2	2	2	2	3	3	1	3	2	3	3	3	2	3	3	3	2	1	3	3	3	1	3	2	3
65	0	0	1	52.51	3	3	1	1	2	3	2	2	2	2	1	3	2	3	3	3	3	3	3	2	2	2	2	3	3	3	0	4	2	3	2	2	3	3	2	2	2	3	2	3	2	2	2	3	3
66	0	0	0	38.61	1	3	2	0	0	2	0	2	3	4	2	2	1	1	4	1	3	2	3	2	1	0	2	2	3	2	0	3	1	3	2	2	2	3	2	2	2	1	3	3	1	3	1	1	2
67	0	0	1	49.03	4	4	2	0	3	2	3	1	2	4	2	3	2	3	4	4	1	2	4	3	4	4	4	3	2	3	2	3	4	3	4	4	4	4	0	4	3	3	0	3	4	4	4	4	4
68	0	0	0	57.92	2	3	0	0	0	2	3	3	3	4	2	3	2	3	3	3	1	3	3	3	3	2	3	2	2	1	0	1	0	2	3	2	2	3	3	3	3	2	2	4	3	4	3	3	4
69	0	0	1	57.53	1	2	0	2	0	2	1	0	3	3		2	1	0	4	3	1		3	2	1	0	2	2	2	2	1	1	2	3	2	3	3	3	3	3	2	1	2	2	2	1	2	0	3
70	0	1	1	43.24	3	3	3	2	3	3	2	2	3	4	2	1	2	3	4	3	3	3	4	3	2	2	3	3	3	1	1	2	2	3	2	3	3	2	2	3	2	2	3	3	3	2	3	3	2
71	0	0	0	59.85	3	4	1	3	2	3	3	1	0	4	3	3	3	3	3	3	0	3	3	3	2	2	2	3	2	3	1	1	0	3	3	3	3	3	3	3	3	3	1	3	3	3	3	3	3
72	0	1	1	48.26	3	4	2	1	2	3	3	1	3	4	2	0	2	3	3	3	2	3	3	3	3	3	3	3	2	3	2	1	3	3	3	3	3	3	1	3	3	2	2	3	3	3	3	3	3
73	0	0	1	45.95	0	3	0	3	0	1	2	2	1	4	2	0	0	2	4	2	0	1	4	1	1	0	3	0	4	2	1	4	0	2	1	0	2	1	3	1	2	1	1	1	1	1	1	1	1
74	0	0	0	51.35	2	4	0	0	1	3	2	2	2	4	1	2	2	4	3	3	0	3	3	2	3	1	3	1	4	2	2	1	1	2	2	2	2	4	2	2	1	1	3	2	3	3	2	2	3
75	0	1	1	50.97	2	3	3	1	1	2	3	1	1	4	2	4	3	3	3	3	2	1	3	3	3	1	3	3	1	2	0	1	0	1	3	3	3	3	2	3	2	3	1	3	3	2	4	3	4
76	0	0	1	42.86	3	2	2	1	1	2	2	1	1	3	2	2	2	3	3	3	2	2	3	2	2	2	2	2	2	3	2	2	2	3	2	2	3	3	2	2	2	1	2	2	2	2	2	3	3
77	0	0	0	47.49	2	2	1	2	2	2	2	1	1	3	2	0	1	1	3	2	2	2	3	2	2	2	2	0	2	1	0	1	2	2	2	2	2	3	3	2	2	2	3	3	2	1	1	2	3
78	0	0	0	48.65	3	3	1	2	0	2	0	4	4	3	2	3	0	2	4	3	1	2	2	0	2	1	2	2	4	1	0	2	0	1	2	1	1	4	3	2	1	2	4	1	2	1	2	2	3
79	0	0	0	55.6	1	3	1	2	0	2	1	2	3	4	2	2	0	2	3	2	1	2	3	2	2	2	2	1	4	3	0	1	1	3	3	2	2	2	3	3	1	2	3	2	2	3	2	1	2
80	0	1	0	52.51	1	3	0	4	1	2	2	1	1	3	2	0	0	0	3	2	1	2	3	2	0	0	2	2	3	3	1	1	0	2	3	1	2	3	3	2	2	1	1	3	1	0	2	1	2
81	0	0	0	20.85	2	2	2	2	3	3	2	1	2	2	2	2	1	1	2	1	2	2	2	3	2	3	2	3	2	2	1	2	2	2	2	2	2	1	1	1	1	2	2	2	2	2	1	2	3
82	0	0	0	61.78	3	3	3	0	3	3	3	1	2	4	2	2	2	2	4	3	2	3	3	3	3	3	3	3	2	1	2	1	1	3	3	3	3	3	3	3	3	3	1	3	3	2	2	2	4
83	0	0	0	35.14	3	3	1	3	2	2	2	2	2	3	2	1	1	2	3	3	1	2	3	2	2	2	3	3	2	2	1	3	2	3	3	3	3	3	2	2	2	2	3	2	3	1	1	1	3
84	0	0	0	48.26	0	1	0	3	0	2	0	1	3	4	3	3	1	0	3	1	0	3	4	1	1	0	0	1	3	1	0	1	1	3	2	1	1	3	3	1	1	1	2	3	1	3	1	1	3
85	0	0	0	54.44	2	4	0	2	0	2	2	3	3	4	2	3	3	2	4	2	1	2	4	2	1	1	2	1	1	2	1	3	2	3	3	1	2	3	3	2	2	1	3	3	1	1	1	1	1
86	0	1	1	45.56	3	4	1	2	0	2	3	2	3	2	2	2	1	2	3	3	3	2	2	3	2	1	2	3	4	3	1	0	2	2	2	2	3	4	4	3	4	2	3	2	1	0	2	2	3
87	0	1	1	63.71	1	3	0	2	2	2	2	2	2	3	2	2	2	1	3	2	1	2	3	2	2	1	2	2	2	3	1	1	1	3	3	3	3	2	3	2	3	2	3	3	2	3	2	2	3
88	0	0	0	42.08	2	4	2	3	0	2	2	2	3	3	1	0	1	1	4	2	2	3	4	2	2	2	3	2	3	3	0	3	2	1	3	3	3	3	2	3	2	2	3	3	2	2	1	1	2
89	0	0	0	37.07	4	2	3	1	2	1	3	2	1	3	2	3	0	4	3	2	1	3	0	2	4	2	3	1	2	0	1	0	0	2	1	1	3	0	2	2	3	0	0	4	3	0	2	0	0
90	0	0	0	49.42	1	3	0	2	3	2	1	1	3	4	2	0	0	0	4	3	4	2	4	1	2	1	1	1	4	2	3	1	1	1	1	1	0	3	3	2	1	3	4	3	2	1	2	2	3
91	0	0	0	50.58	3	3	2	2	1	3	2	1	2	4	2	2	1	4	3	2	0	3	3	3	2	2	3	2	2	2	0	4	2	3	3	3	3	3	3	3	3	2	2	2	2	4	3	2	4
92	0	0	1	40.15	0	3	1	1	0	2	1	4	4	4	2	1	1	1	4	1	0	2	4	3	1	1	2	2	4	2	1	4	0	3	1	1	3	2	4	3	3	3	3	3	2	3	1	1	0
93	0	0	1	62.16	3	3	1	0	4	3	2	1	3	4	2	2	2	3	3	3	0	2	3	3	3	3	3	3	1	4	1	3	2	1	2	3	3	3	1	3	3	3	3	3	3	3	2	2	4
94	0	0	0	39.77	1	3	0	3	1	2	0	1	3	4	2	0	0	0	3	1	0	2	2	1	1	1	2	0	2	3	0	2	2	2	1	0	3	1	3	2	2	2	1	1	1	1	1	0	3
95	0	0	0	47.49	2	4	0	2	1	3	2	1	3	3	2	2	2	3	4	3	1	3	3	1	2	2	3	0	2	4	1	2	2	2	4	1	3	4	2	2	2	2	1	4	3	2	2	3	4
96	0	0	1	67.18	3	2	1	2		3	3	2	3	4	2	2	2	2	2	2	1	2	2	2	2	3	2	2	3	2	2	2	2	2	2	2	2	2	2	3	2	2	1	2	3	3	2	2	2
97	0	0	0	49.03	3	4	3	2	3	2	1	2	2	4	2	3	1	2	3	3	2	3	4	2	3	2	3	3	2	1	1	2	3	3	4	2	3	3	3	3	2	3	1	1	2	2	3	3	4
98	0	0	1	60.23	1	4	0	1	0	2	2	3	3	3	2	1	2	2	3	3	0	2	3	2	3	2	2	2	2	3	2	1	1	3	3	2	3	0	4	3	2	3	4	3	3	1	2	2	4
99	0	0	0	72.59	2	3	1	1	3	3	1	1	2	4	2	1	2	2	4	2	0	3	3	1	3	3	2	2	3	1	1	3	0	2	2	3	3	3	1	3	3	2	2	3	3	1	2	2	2
100	0	0	1	62.93	2	4	2	2	2	2	3	0	2	3	3	2	3	2	2	2	2	3	2	2	2	2	2	2	2	1	1	1	2	2	3	2	3	2	1	1	2	1	2	2	2	2	2	3	2
101	0	0	1	32.05	3	4	3	1	2	3	3	0	1	3	3	3	3	3	4	3	1	3	4	4	2	2	3	3	1	4	1	3	3	3	3	3	3	3	1	3	3	2	1	3	3	2	3	2	4
102	0	0	0	45.17	2	4	0	2	1	4	4	0	1	4	2	2	4	3	4	4	0	2	4	4	4	3	4	4	2	2	1	2	3	3	4	4	4	1	2	4	3	2	2	4	3	2	4	2	4
103	0	0	0	38.61	0	3	1	2	0	2	1	3	3	2	2	3	1	2	4	3	4	2	3	1	1	1	2	3	1	4	0	1	2	3	2	1	2	3	3	3	3	1	2	2	1	2	3	1	3
104	0	1	0	33.59	3	3	2	1	3	2	2	2	3	2	2	0	2	2	3	2	0	2	3	2	2	1	3	1	1	2	1	1	2	3	2	2	3	3	3	3	2	2	2	3	2	1	2	2	2
105	0	1	1	54.05	1	3	2	1	2	3	2	1	1	3	3	3	1	3	3	3	3	3	3	4	2	2	3	3	2	3	2	1	2	1	3	3	3	3	3	2	3	4	2	3	2	2	2	1	4
106	0	0	0	55.21	3	4	4	1	3	4	4	1	1	4	3	0	2	1	2	3	4	4	3	3	3	3	4	3	3	3	0	2	3	3	4	3	3	3	3	3	4	3	2	3	3	1	3	3	3
107	0	0	0	32.05	3	3	2	2	0	1	2	3	4	3	1	2	0	1	3	3	1	2	3	2	2	1	2	2	4	2	0	1	1	1	2	2	2	1	4	2	2	1	2	1	1	1	1	0	2
108	0	0	1	21.62	2	3	0	2	0	4	3	2	4	4	2	0	1	1	4	4	1	3	4	2	3	3	2	0	4	1	1	3	3	4	4	3	2	3	3	4	3	3	3	2	3	4	4	3	4
109	0	0	0	41.31	1	3	0	2	1	3	1	1	4	4	2	0	1	1	4	2	1	2	4	3	3	2	3	1	4	1	1	3	3	2	2	3	1	3	3	2	4	3	3	3	3	3	2	1	2
110	0	1	1	64.48	3	3	1	0	4	3	3	2	2	4	2	2	3	4	4	3	2	3	4	3	4	3	3	3	3	3	3	2	2	3	4	3	2	2	3	3	3	2	3	2	3	3	3	2	4
111	0	1	1	42.47	3	3	2	1	2	2	2	1	2	3	2	3	2	2	3	3	1	2	3	3	3	2	3	3	3	2	1	3	2	2	3	2	3	3	2	3	2	2	2	2	3	2	3	3	3
112	0	0	0	32.82	3	3	2	1	3	3	3	1	3	4	2	2	2	2	4	3	2	3	4	3	3	3	3	3	3	3	2	3	2	3	3	3	3	3	1	2	3	2	3	3	2	2	3	2	3
113	0	1	1	47.49	3	3	1	2	1	2	2	1	3	3	2	0	1	2	3	3	1	2	3	2	2	2	3	2	3	2	1	1	2	1	3	2	2	1	3	2	2	2	3	2	3	1	3	2	2
114	0	1	0	43.24	2	3	1	3	0	2	2	2	2	2	1	2	2	1	3	1	1	2	1	1	1	1	2	2	3	1	1	1	2	1	2	1	1	1	3	2	2	2	3	2	1	1	1	1	2
115	0	0	1	50.97	2	3	1	0	1	3	2	1	1	4	2	2	2	2	3	3	1	3	3	3	3	3	2	2	1	3	2	2	3	3	3	2	3	3	1	3	3	2	1	2	3	1	2	2	2
116	0	0	0	50.97	3	2	0	2	0	3	2	2	3	4	2	2	1	1	4	3	1	4	3	2	3	3	1	2	3	3	3	3	3	2	3	2	1	1	3	3	3	3	3	2	1	4	3	2	3
117	0	0	0	39.38	3	4	2	1	0	3	4	2	1	4	3	3	4	4	3	4	1	4	2	2	1	2	4	3	2	2	1	0	3	4	4	2	2	3	2	4	4	3	3	4	3	2	4	4	3
118	0	1	0	51.35	2	3	0	2	2	1	1	2	4	2	2	2	2	4	2	1	2	4	2	2	3	2	2	2	2	2	1	1	1	1	3	2	3	3	1	2	2	2	1	2	2	2	2	2	4
119	0	1	1	52.51	2	4	3	0	2	3	2	1	0	3	3	3	3	3	4	3	1	3	4	2	2	3	4	3	2	4	1	4	3	4	3	3	3	3	1	3	3	2	1	3	3	4	3	3	3
120	0	0	1	52.9	2	4	2	1	0	2	2	0	0	3	2	2	1	2	4	3	3	3	4	3	3	2	3	2	3	3	2	2	2	2	2	2	2	2	2	2	3	2	1	4	2	2	2	2	3
121	0	0	0	48.65	3	4	3	1	2	3	2	1	3	4	2	1	3	3	3	3	0	2	3	2	2	1	3	2	2	3	1	3	3	4	3	3	3	2	1	3	3	2	2	3	2	3	2	2	3
122	0	1	0	56.76	2	4	2	0	3	3	3	0	0	4	2	2	3	4	4	3	1	3	4	3	3	1	3	3	0	4	3	3	3	1	1	3	4	4	1	3	3	2	2	4	3	3	3	3	4
123	0	1	1	36.68	3	3	2	1	2	2	2	1	1	3	2	2	1	2	3	2	3	3	3	2	2	2	2	2	2	2	2	3	2	2	2	2	3	3	3	2	2	2	3	2	3	2	2	2	2
124	0	1	0	52.12	3	4	0	3	0	3	3	1	1	2	2	2	2	2	4	3	0	2	3	3	3	2	3	1	2	4	1	4	3	1	3	4	4	3	3	2	3	3	0	3	2	3	2	4	4
125	0	1	1	51.74	4	4	1	1	1	2	4	2	3	3	1	4	3	2	4	4	1	2	4	4	2	3	3	3	4	2	1	4	4	2	2	3	3	4	1	3	3	2	2	3	3	3	4	3	3
126	0	0	1	39.77	1	3	0	3	0	2	0	2	3	1	2	4	1	1	4	1	2	2	4	2	2	0	1	1	4	1	0	0	1	1	3	2	0	2	4	2	2	1	3	2	1	0	1	0	3
127	0	0	0	54.83	2	2	1	3	2	2	2	1	2	0	2	1	1	1	3	2	2	2	3	1	1	1	2	1	1	3	2	1	2	1	3	2	3	3	3	3	3	2	3	3	3	2	3	1	3
128	1	1	0	40.77	3	3	3	0	3	3	3	2	2	4		3	2	3	3	3	0		3	3	3	3	3	3	2	3	1	2	3	3	3	3	3	3	1	3	3	3	1	3	3	3	3	3	4
129	1	1	0	53.08	3	4	2	1	2	2	3	1	1	4	2	3	3	3	3	3	0	3	3	3	2	2	3	3	1	3	2	2	3	3	3	3	2	3	2	3	3	2	2	3	2	3	3	2	3
130	1	0	1	65.77	2	3	1	1	1	2	1	2	3	4	2	2	2	2	3	2	0	2	3	2	2	2	2	2	3	3	1	3	2	2	2	3	2	3	3	3	2	2	3	2	2	3	3	1	3
131	1	0	1	47.31	4	4	3	1	2	3	2	2	3	4	2	3	2	1	4	4	0	2	4	2	3	2	3	3	3	2	2	3	2	4	4	4	4	4	3	4	2	2	3	1	3	3	4	2	4
132	1	1	1	52.69	3	4	1	0	2	2	3	1	2	4		3	3	3	3	3	0		3	3	3	2	2	3	3	3	1	1	3	3	4	3	1	2	2	3	3	3	3	3	3	3	3	2	4
133	1	0	0	68.85	2	4	1	1	1	2	2	1	1	4	2	3	2	2	3	3	0	2	3	2	3	2	2	2	2	2	1	1	2	3	3	2	2	3	2	2	3	2	2	2	3	2	2	3	3
134	1	1	1	58.46	3	4	1	2	3	2	2	2	2	4	2	3	2	2	3	3	1	3	3	2	3	3	3	3	2	3	2	2	3	2	3	2	3	3	2	2	3	2	2	3	3	2	2	3	3
135	1	1	1	54.62	2	4	2	3	1	3	3	2	2	0	2	3	2	3	4	3	0	3	3	3	2	2	3	3	3	2	1	2	3	3	3	3	3	3	1	3	2	2	3	3	3	2	3	2	3
136	1	0	0	48.08	2	4	0	4	0	2	2	2	2	2	2	2	2	0	2	2	2	2	2	2	2	2	2	2	2	2	2	0	2	2	2	2	2	2	4	2	2	2	2	2	2	0	0	0	2
137	1	0	0	56.54	3	3	2	1	2	2	3	1	3	3	2	3	3	2	3	3	0	2	2	3	3	2	3	3	3	3	2	0	1	2	2	2	2	4	3	3	2	2	3	3	4	2	3	3	3
138	1	1	1	35.38	1	2	0	3	0	1	0	4	4	1	1	1	0	0	0	0	0	1	1	1	1	0	0	1	4	1	0	0	0	2	1	1	0	4	4	0	1	1	4	1	0	0	0	0	3
139	1	0	0	33.46	3	4	2	1	0	2	3	2	3	3	2	3	2	3	4	4	0	2	4	4	3	3	3	3	1	2	1	1	2	3	3	3	4	3	2	3	3	3	3	3	3	1	3	2	3
140	1	1	0	40.77	3	4	2	2	1	3	2	1	3	3	2	2	1	1	4	3	1	3	4	3	3	1	2	2	1	3	0	1	2	3	3	3	3	4	2	3	3	3	3	3	3	2	3	1	4
141	1	1	0	51.15	4	4	2	1	3	2	3	1	3	3	2	3	3	3	4	4	0	2	3	3	3	3	3	3	3	3	3	3	3	3	3	3	3	3	1	3	3	3	3	3	3	3	3	3	3
142	1	0	1	56.54	3	3	1	2	3	2	2	1	2	4	2	3	1	1	3	2	1	2	3	2	2	2	2	2	3	3	2	3	3	2	3	2	3	3	1	2	2	2	3	3	2	1	1	1	3
143	1	0	1	61.92	3	3	1	1	0	3	3	1	2	4	2	3	3	3	3	2	0	3	3	3	3	2	3	3	2	4	2	1	2	3	1	2	2	3	1	3	3	2	1	3	3	1	2	2	3
144	1	0	1	45	1	3	1	2	2	2	1	2	2	2		2	1	1	3	2	1		3	2	2	1	2	1	3	1	1	1	1	1	2	1	2	2	2	2	1	1	2	2	2	2		1	3
145	1	0	0	55.77	2	3	3	1	3		3	0	1	4		3	3	3	3	3	0		4	3	3	3	3	3	2	3	2	2	3	3	3	3	3	3	1	3	3	3	1	3	3	3	3	3	3
146	1	0	0	38.85	2	3	1	3	0	2	1	2	2	3		2	2	1	3	1	0		2	2	2	0	2	2	4	0	0	1	2	3	2	1	2	2	3	3	2	1	2	3	3	0	0	0	2
147	1	0	1	42.31	3	4	3	1	2	2	2	1	2	4	2	2	2	1	4	2	0	2	3	2	2	1	2	2	2	1	1	3	3	4	3	3	3	2	2	3	3	3	2	3	2	2	3	2	2
148	1	1	1	63.85	4	4	1	0	4	2	1	4	4	4	1	4	1	2	3	4	3	1	3	4	4	4	1	3	2	4	3	3	2	1	4	1	3	3	3	4	3	3	3	3	4	4	4	4	4
149	1	0	1	48.46	2	4	1	3	1	2	2	1	1	3	2	4	1	1	3	3	0	2	3	3	2	1	2	2	1	3	1	2	2	2	3	2	2	3	1	3	3	3	1	4	2	1	2	1	4
150	1	0	0	55.77	2	3	0	3	0	1	1	1	3	2		2	1	1	3	1	1		4	1	1	0	1	2	4	2	1	1	1	0	1	0	1	1	3	1	1	1	2	2	1	0	1	1	0
151	1	0	1	61.15	3	4	1	0	3	2	2	1	1	4	2	3	3	3	4	3	0	2	4	3	3	3	3	3	3	3	2	2	1	3	3	3	3	3	3	3	3	2	1	3	3	3	3	2	3
152	1	0	0	43.08	3	3	1	2	1	2	1	2	3	4	1	2	1	1	3	2	0	3	3	2	2	2	1	3	3	1	1	2	1	3	3	2	3	2	3	3	2	2	3	3	3	1	2	1	2
153	1	0	1	46.54	4	4	2	1	3	3	3	1	2	4	2	2	2	3	4	4	0	3	3	3	3	3	3	3	2	3	2	2	3	3	3	3	3	3	1	3	3	3	2	3	3	2	3	2	3
154	1	1	1	49.62	3	4	1	2	1		2	1	2	4		3	1	2	4	3	0		4	3	3	2	3	2	4	2	1	0	2	0	2	2	3	3	3	2	2	2	2	3	2	0	2	3	3
155	1	0	0	44.62	2	3	1	2	2	2	2	2	3	3	2	2	1	2	3	2	1	3	3	3	2	2	2	2	3	3	1	3	2	3	3	1	3	2	2	3	2	2	1	2	3	1	2	3	3
156	1	0	0	32.31	3	3	1	3	0		1	0	1	3		3	1	3	3	4	0		4	3	1	1	3	1	2	3	2	4	2	4	3	3	3	3	3	2	4	3	0	1	2	2	3	2	3
157	1	1	1	49.23	3	4	2	3	2	3	0	0	3	4	2	1	1	0	4	2	1	2	3	3	1	1	4	1	4	3	0	0	2	2	4	2	3	4	4	1	4	2	3	4	1	4	0	0	4
158	1	0	1	53.08	4	4	4	0	1	4	4	1	1	3	2	4	3	2	4	3	0	4	4	4	4	4	4	4	3	3	3	3	3	4	4	4	4	4	1	4	4	3	1	4	4	4	4	4	4
159	1	1	1	53.08	4	4	4	1	4	4	3	1	1	4	4	4	4	4	4	4	0	4	4	4	4	3	4	4	1	4	3	2	4	4	4	4	4	4	1	3	3	3	1	4	4	3	3	3	4
160	1	0	0	44.23	3	3	0	0	0		0	3	3	4		1	0	0	4	3	0		3	1	3	1	1	1	4	3	1	2	1	1	3	1	1	4	3	3	1	2	3	0	3	2	3	1	4
161	1	0	0	56.54	4	4	2	0	3	3	4	0	1	4		3	1	3	4	4	0		3	3	3	3	3	3	2	4	2	4	3	2	4	4	4	3	2	3	3	3	3	4	4	3	4	3	3
162	1	1	0	50.77	2	2	2	2	2	2	2	2	2	2	2	2	2	2	2	2	2	2	2	2	2	2	2	2	2	3	2	2	2	2	2	2	2	2	2	2	2	2	2	2	2	2	2	2	2
163	1	1	0	52.31	3	3	2	1	2	2	2	1	2	3		4	3	3	3	3	1		3	2	3	3	3	3	1	3	1	2	2	3	3	3	3	3	1	3	2	3	2	3	3	2	2	2	3
164	1	0	1	43.85	4	2	0	3	0	2	0	3	4	4	2	0	0	0	4	1	0	2	4	1	2	0	0	0	4	1	0	4	0	2	2	2	4	4	4	2	0	0	3	1	0	0	2	0	2
165	1	0	0	55	2	3	1	3	2	2	1	1	4	2	3	2	2	3	3	4	2	2	3	3	2	2	3	3	2	3	1	1	2	3	3	2	3	3	2	3	3	2	1	3	3	3	2	2	3
166	1	1	1	66.54	2	2	2	2	1	2	2	2	2	4	2	2	0	0	4	1	0	2	4	1	1	1	1	1	2	3	1	1	1	3	2	1	3	3	2	2	2	2	2	2	1	2	1	1	2
167	1	0	0	51.15	3	3	2	1	3	3	3	0	1	4		3	3	3	4	3	0		3	3	4	3	3	3	1	3	2	1	3	4	3	3	2	3	1	3	3	3	0	3	3	4	3	3	3
168	1	0	1	53.08		3	1	1	1	2	1	1	2	3		3	1	2	3	3	0		3	2	2	2	3	3	2	3	1	2	3	3	3	3	2	3	3	2	3	2	3	3	3	2	2	2	3
169	1	1	0	49.23	3	3	1	2	1	1	3	2	2	4		3	3	3	4	3	2		3	3	3	3	3	3	2	3	1	2	1	3	3	2	3	3	2	3	3	3	3	3	3	2	3	2	3
170	1	0	0	62.31	2	4	0	0	0	2	0	0	0	4	2	0	2	4	2	4	0	2	2	2	2	2	2	0	4	4	0	4	0	2	2	2	2	2	4	2	4	2	4	2	0	2	0	0	4
171	1	1	1	56.15	2	3	2	2	2	2	1	2	3	3		3	2	1	3	2	1		3	2	2	2	2	2	2	2	1	1	3	2	2	2	1	2	2	2	2	2	3	2	2	1	1	1	2
172	1	0	0	51.92	1	4	1	1	2		2	1	2	3		2	2	2	3	2	1		3	2	2	2	2	2	2	3	2	2	2	1	2	2	3	2	2	3	2	3	2	2	2	2	2	2	2
173	1	1	0	65.77	3	4	0	1	3	4	4	1	1	4	2	3	2	3	4	4	0	3	3	3	2	3	3	3	1	3	3	2	1	2	3	3	3	3	3	2	3	3	0	4	3	1	3	3	3
174	1	0	0	51.92	3	3	1	0	3	2	3	1	2	4	2	3	3	3	3	4	1	2	3	3	3	3	3	3	1	3	3	2	2	3	3	2	3	3	1	3	3	3	2	3	3	3	3	3	3
175	1	0	0	53.08	2	3	1	3	0	3	2	2	4	2	2	3	1	1	4	2	0	2	4	3	2	1	2	2	3	3	1	2	1	2	3	2	2	3	3	3	3	2	2	3	2	1	3	2	3
176	1	0	0	61.92	2	4	2	3	1	2	1	1	3	3	2	3	1	2	2	1	1	2	2	2	2	1	2	3	3	3	1	1	2	2	2	2	1	3	3	2	2	1	3	3	2	1	1	1	3
177	1	1	1	60.38	2	3	4	0	4	3	1	0	0	4	2	4	4	2	4	4	0	2	3	3	3	2	4	3	4	4	4	2	4	3	3	4	4	4	4	4	4	4	0	3	3	4	2	0	4
178	1	0	0	56.15	3	4	1	1	4		1	3	4	4		3	1	3	2	3	1		3	1	2	3	3	3	3	3	2	1	1	3	3	2	3	3	2	3	3	2	3	2	3	2	3	1	3
179	1	0	0	56.92	2	3	1	4	0		2	1	3	4		3	3	1	3	3	2		3	3	3	0	1	3	2	3	1	2	1	1	3	2	3	1	3	2	2	2	3	3	4	0	2	2	3
180	1	0	0	49.23	2	4	2	0	3	3	2	1	2	3	2	3	3	2	3	3	1	3	3	3	3	2	3	3	2	3	1	3	3	1	3	2	3	3	3	3	3	3	2	4	3	3	3	2	3
181	1	0	0	52.69	3	4	1	1	4		2	3	4	4		3	1	1	3	3	0		3	1		2	1	1	3	1	1	1	1	2	2	1	3	3	2	3	2	2	3	2	3	3	3	1	3
182	1	1	1	45	3	4	1	1	2		4	1	1	4		3	2	4	4	3	0		4	3	2	1	3	3	3	3	1	2	3	4	4	3	3	4	1	4	3	2	2	4	3	4	3	1	4
183	1	1	0	37.69	4	4	4	3	1	3	2	0	2	4	2	1	2	0	1	3	0	2	2	1	1	0	3	2	3	1	0	0	2	2	3	3	1	3	4	3	3	1	3	2	3	3	4	2	4
184	1	1	1	42.69	4	4	0	2	1	3	3	1	2	4	2	3	2	3	3	3	0	3	4	3	3	3	3	3	3	3	1	1	0	3	3	3	3	4	2	3	2	3	3	3	1	1	4	3	4
185	1	0	1	55.38	2	4	1	2	2	2	2	2	3	3		3	3	3	3	3	0		4	3	2	2	2	2	2	3	1	3	2	1	2	2	3	3	2	3	3	2	1	2	3	2	3	3	3
186	1	0	0	50.77	3	4	2	1	2	2	3	1	0	4		3	3	3	4	4	0		4	4	4	4	3	3	1	4	1	4	3	4	4	3	4	4	0	4	3	2	1	3	3	3	3	3	4
187	1	0	0	56.54	2	2	0	1	2	1	1	1	2	3	1	1	0	2	3	1	1	1	3	1	2	1	2	1	3	3	2	3	1	1	1	1	3	3	2	2	1	2	2	1	2	2	2	1	3
188	1	0	1	52.69	1	4	2	2	4	3	3	3	3	4	2	3	2	1	4	3	0	3	4	4	3	2	3	2	4	4	1	3	2	4	3	3	4	3	3	4	3	2	4	1	4	4	4	4	4
189	1	0	0	66.15	3	3	0	0	0	0	0	4	4	4		2	0	4	4	3	0	0	3	1	2	1	1	1	4	1	0	2	0	1	2	0	3	3	4	4	2	2	1	0	4	3	3	3	3
190	1	1	1	51.54	3	3	2	1	1		2	1	1	3		3	2	3	3	2	0		3	3	2	2	3	3	3	1	1	1	1	2	2	3	3	2	3	2	3	2	3	3	2	3	2	1	3
191	1	0	0	62.31	3	4	1	1	3		2	0	1	4		3	1	2	4	3	4		4	2	3	2	3	3	1	0	2	2	3	4	4	3	3	3	0	3	1	2	0	3	3	1	3	0	4
192	1	0	0	66.92	1	3	2	1	3	2	2	2	2	4	2	3	2	2	4	3	0	2	3	2	2	3	3	3	3	3	2	2	2	2	3	3	3	3	2	2	2	2	3	2	3	3	3	3	3
193	1	0	0	46.15	3	4	3	1	1	2	2	1	2	3		3	3	2	4	3	0	2	3	2	3	2	3	3	3	2	1	3	3	3	3	2	3	2	1	2	2	2	3	3	2	1	3	3	3
194	1	1	1	56.54	2	3	2	1	1	3	3	1	2	4	2	3	3	1	1	2	0	2	3	2	3	3	3	3	2	2	1	1	2	3	2	2	2	2	3	2	2	3	2	3	3	3	2	2	2
195	1	0	0	47.69	3	4	2	0	3	2	3	1	2	4	2	3	2	3	3	3	4	2	3	3	3	3	3	3	1	3	2	3	3	3	3	3	3	3	0	3	3	3	2	3	3	3	3	3	3
196	1	0	1	55.38	3	3	1	1	2	3	2	2	2	4	3	3	3	2	4	3	0	3	4	2	3	2	2	3	2	4	2	4	3	3	3	2	4	3	2	3	3	3	3	3	3	2	3	3	4
197	1	0	1	46.15	3	3	1	2	1	2	1	2	2	3	2	2	2	1	3	2	1	1	3	2	3	2	2	2	2	3	2	1	2	2	3	3	2	2	3	3	1	2	3	2	2	1	2	2	3
198	1	1	1	64.23	3	4	1	1	1	2	2	2	3	4		2	2	3	3	2	0		3	1	2	1	3	3	3	3	2	1	1	3	2	2	3	4	3	3	3	2	2	2	3	3	3	2	4
199	1	0	0	36.92	2	3	2	2	2		2	2	2	2		2	1	1	2	2	1		2	1	2	2	2	2	3	3	1	2	2	2	2	2	2	2	2	2	2	1	1	2	1	1	2	1	2
200	1	0	0	47.69	2	3	4	1	2	2	2	1	1	1	2	3	2	4	3	3	1	3	3	3	1	2	3	3	2	2	1	1	3	3	3	3	4	3	2	3	3	2	1	2	3	2	3	3	3
201	1	0	1	61.92	3	3	2	1	3	2	2	1	2	3		3	2	3	3	3	1	3	3	3	3	3	3	3	3	2	2	2	2	2	2	2	3	3	2	3	2	3	3	3	3	3	3	3	3
202	1	1	0	41.54	4	4	2	0	2	2	2	0	1	4		3	2	4	4	4	0		4	3	3	2	4	3	1	4	3	2	3	3	4	4	3	3	1	4	4	4	1	4	3	3	3	3	3
203	1	1	1	66.92	3	3	3	0	3	3	3	1	3	3	2	3	3	3	3	0	3	3	3	3	3	3	3	3	1	3	3	3	3	3	3	3	3	1	3	3	3	3	3	3	3	1	3	3	3
204	1	0	0	45	4	4	0	2	2	2	1	3	4	3	2	3	1	2	2	2	0		2	3	2	2	2	2	2	2	1	2	3	4	3	3	2	4	2	3	2	2	2	3	3	2	2	0	3
205	1	1	1	46.54	3	4	1	0	0	2	3	2	3	4	2	2	0	4	4	3	0	2	4	2	3	3	2	2	3	1	1	3	2	3	4	3	2	3	2	3	3	1	2	2	2	3	4	3	4
206	1	1	1	56.15	4	4	4	0	2	4	4	0	0	4	2	4	4	4	4	4	0	4	4	4	4	4	4	4	3	3	3	4	2	4	4	4	4	4	0	4	4	4	0	3	4	3	4	4	4
207	1	0	1	70	1	3	1	1	3	2	2	1	2	4	2	1	2	2	3	3	0	2	2	2	3	2	3	3	2	1	3	2	1	1	3	3	3	3	1	3	3	2	3	3	2	2	2	2	3
208	1	1	1	37.69	4	4	2	1	0	4	4	1	2	4	2	3	4	4	4	4	0	3	4	4	4	4	4	4	1	4	1	1	3	3	4	3	4	3	1	4	3	1	0	4	4	0	4	4	4
209	1	0	1	60.77	4	4	4	0	2	4	4	0	0	4	4	4	4	4	4	4	4	4	4	4	4	4	4	4	0	4	4	4	4	4	4	4	4	4	0	4	4	4	0	4	4	4	4	4	4
210	1	0	0	49.23	3	3	0	0	0	2	3	1	2	4		2	3	4	4	4	0		3	3	2	1	3	3	1	0	1	2	4	4	4	4	4	4	1	3	3	2	3	4	3	2	2	2	4
211	1	0	1	58.85	3	4	1	1	1	2	1	2	1	2		3	1	3	4	3	0	4	3	2	2	1	2	3	3	2	0	1	2	3	3	4	3	3	3	3	3	1	3	1	3	2	2	2	4
212	1	0	0	41.15	1	4	1	2	0	2	2	2	3	4	2	2	2	3	4	4	1	2	4	3	1	2	3	2	3	1	2	3	2	3	2	1	3	4	3	3	2	2	1	4	3	1	2	3	4
213	1	0	1	59.62	3	4	0	0	2	2	3	1	1	4	2	4	2	2	4	4	0	2	4	3	3	2	2	3	3	3	1	3	1	2	3	3	3	4	1	3	2	3	1	3	2	2	4	2	3
214	1	1	0	43.85	3	4	0	2	1	3	2	3	3	4	2	2	1	1	3	3	3	3	3	2	3	2	3	3	3	3	2	2	3	3	3	2	2	2	3	3	2	3	3	3	3	2	3	2	2
215	1	0	0	65	3	4	1	1	1	3	3	1	1	4	2	1	2	3	3	3	0	3	3	3	3	3	3	2	3	3	2	3	2	3	3	3	3	3	2	3	3	2	1	3	3	3	2	2	3
216	1	0	0	53.46	3	3	1	3	3	3	3	1	2	4		3	3	0	4	3	0	2	3	3	3	1	2	3	4	3	2	2	2	3	3	3	3	1	3	2	3	3	1	2	3	1	2	3	3
217	1	1	1	44.62	2	3	1	2	2	3	2	1	2	3	2	2	2	3	3	3	1	2	3	2	3	2	2	2	4	2	1	1	1	3	3	2	3	3	3	3	3	2	3	2	3	3	3	1	2
218	1	1	1	65.77	4	4	0	0	4	2	3	2	2	4		3	1	3	4	4	0		4	3	3	3	3	3	2	2	0	4	1	4	4	3	4	4	4	4	2	3	1	4	3	4	3	1	3
219	1	1	1	57.31	3	3	2	1	3	3	3	3	3	4	2	3	2	1	3	3	1	3	2	1	2	3	3	3	3	3	2	1	3	1	3	3	3	3	2	3	2	3	3	3	3	3	3	2	4
220	1	0	1	44.62	3	2	3	2	3	3	3	2	1	3	2	3	2	2	3	2	3	3	4	2	3	3	4	3	3	2	3	3	1	3	4	3	3	2	3	3	4	3	3	2	3	2	3	3	3
221	1	0	1	58.46	3	3	0	1	2	0	0	2	3	3	1	3	1	3	4	3	0	1	4	3	3	3	3	3	2	3	0	2	1	3	3	2	4	3	3	3	1	2	1	0	3	3	3	3	3
222	1	1	1	51.92	4	4	2	2	3	3	1	2	2	4	2	3	2	3	4	3	3	3	3	2	2	2	2	2	2	1	1	2	2	3	3	2	3	3	2	3	3	3	3	2	3	3	3	2	3
223	1	0	1	51.15	1	3	0	2	2		1	3	4	4		3	1	1	4	2	1		3	2	2	2	2	1	2	2	2	3	2	3	2	2	3	3	2	3	2	2	3	3	2	3	2	2	3
224	1	0	0	50.38	3	4	1	1	3	2	3	1	2	4	2	2	3	4	3	3	4	2	3	2	3	2	2	2	2	2	1	2	1	2	3	3	3	4	1	3	2	2	3	1	3	3	2	2	4
225	1	0	0	51.92	1	3	1	1	0		1	2	2	2		3	1	3	3	3	1		3	2	3	2	2	3	2	1	1	2	2	2	3	3	2	3	2	2	2	2	3	2	3	1	3	1	3
226	1	0	0	49.23	3	4	3	0	2	2	3	0	1	4		2	2	2	3	3	2		3	3	3	3	3	3	2	3	3	3	3	3	3	3	2	2	1	3	3	3	1	3	3	3	3	3	3
227	1	1	1	50	2	3	1	2	2	2	2	1	1	2	2	2	1	2	3	3	0	2	3	2	2	2	2	2	2	2	1	1	2	2	2	3	2	3	3	2	2	2	3	2	2	0	2	2	4
228	1	0	0	34.62	2	2	2	2	2	2	2	2	2	2	2	2	2	2	2	2	2	2	2	2	2	2	2	2	2	3	1	1	3	3	3	3	2	4	2	3	3	2	1	2	3	3	1	1	3
229	1	1	1	56.92	1	4	4	0	2		4	1	3	3		4	2	2	3	3	0		3	3	3	3	3	3	1	4	0	3	3	3	3	3	3	3	2	3	3	3	3	3	3	3	3	3	3
230	1	0	0	52.31	1	4	1	2	2	2	2	2	3	3	2	3	1	2	3	2	0	2	4	3	3	2	3	4	2	3	1	1	1	3	2	2	3	2	0	2	2	3	3	4	3	2	2	2	4
231	1	0	1	38.85	4	4	4	0	2	4	4	1	2	4	4	4	4	4	4	4	0	3	4	4	4	4	4	4	2	3	1	3	3	3	3	3	3	3	2	3	3	3	1	3	3	3	3	3	3
232	1	0	1	55.77	4	4	4	0	1	4	3	0	0	4	2	4	4	4	3	4	0	4	4	4	4	4	4	4	1	2	0	1	3	1	4	3	2	4	2	4	4	3	3	4	4	3	4	3	4
233	1	0	0	40	3	4	1	2	1	2	2	1	2	3	2	1	2	3	3	2	0	2	2	2	2	2	2	2	2	1	0	2	1	2	2	3	2	3	2	3	2	2	1	3	3	1	3	3	3
234	1	0	0	62.69	3	3	2	2	3		2	2	3	4		3	2	1	3	3	1		3	2	3	2	3	3	2	3	2	3	3	2	3	2	2	3	2	2	2	2	3	3	2	3	2	2	4
235	1	0	0	53.85	2	3	2	0	3	2	3	1	1	4	2	3	2	3	4	3	0	2	0	4	3	5	4	6	4	2	3	4	1	4	3	2	3	3	1	3	3	2	2	3	3	1	3	3	3
236	1	1	0	38.46	3	3	1	1	0	2	3	2	3	3	2	3	1	2	3	3	1	2	3	2	3	1	2	3	3	3	2	2	2	3	3	3	2	3	3	1	2	2	3	3	3	2	2	2	3
237	1	0	0	51.15	2	3	2	1	2		2	1	1	3		2	2	2	3	2	0		2	2	2	2	2	2	2	2	2	2	2	2	2	2	3	2	1	2	2	1	2	2	2	2	2	2	3
238	1	0	0	56.92	3	4	2	0	4	2	2	1	3	4	2	4	3	1	3	2	0	2	3	2	2	2	2	2	3	3	2	1	2	3	3	3	2	3	2	3	2	2	2	2	3	3	2	2	4
[truncated: 17 more columns]

## Sheet: HPF_codingdata_JEEHP
ID	grading.system	sex	admission.type	performance	DREEM1	DREEM2	DREEM3	DREEM5	DREEM6	DREEM7	DREEM10	DREEM11	DREEM12	DREEM13	DREEM14	DREEM15	DREEM16	DREEM18	DREEM19	DREEM20	DREEM21	DREEM22	DREEM23	DREEM24	DREEM26	DREEM27	DREEM28	DREEM29	DREEM30	DREEM31	DREEM32	DREEM33	DREEM34	DREEM36	DREEM37	DREEM38	DREEM40	DREEM41	DREEM42	DREEM43	DREEM44	DREEM45	DREEM46	DREEM47	DREEM49	DREEM4_R	DREEM8_R	DREEM9_R	DREEM17_R
1	0	0	0	38.61	3	3	3	3	3	3	4	2	2	2	2	4	3	3	3	3	3	3	3	3	1	2	1	1	3	3	3	3	3	3	3	3	3	3	2	2	2	4	2	2	3	4	3	2	2
2	0	0	0	47.88	3	3	1	2	2	2	3	2	1	1	2	3	3	2	3	2	2	2	3	3	2	1	3	2	3	3	3	3	3	2	2	2	2	3	1	1	1	3	2	2	2	1	2	2	3
3	0	0	0	52.9	0	1	0	0	2	0	4	3	3	1	0	3	1	3	4	1	1	0	0	1	1	0	1	1	3	2	1	1	3	1	1	1	3	1	3	1	1	3	2	1	1	1	3	1	4
4	0	0	0	52.9	2	4	0	0	2	2	4	2	3	3	2	4	2	2	4	2	1	1	2	1	2	1	3	2	3	3	1	2	3	2	2	1	3	1	1	1	1	1	2	2	2	2	1	1	3
5	0	1	1	47.49	3	4	1	0	2	3	2	2	2	1	2	3	3	2	2	3	2	1	2	3	3	1	0	2	2	2	2	3	4	3	4	2	2	1	0	2	2	3	2	0	4	2	2	1	1
6	0	1	1	51.74	1	3	0	2	2	2	3	2	2	2	1	3	2	2	3	2	2	1	2	2	3	1	1	1	3	3	3	3	2	2	3	2	3	2	3	2	2	3	2	3	3	2	2	2	3
7	0	0	0	49.81	2	4	2	0	2	2	3	1	0	1	1	4	2	3	4	2	2	2	3	2	3	0	3	2	1	3	3	3	3	3	2	2	3	2	2	1	1	2	1	2	2	1	2	1	2
8	0	0	0	50.97	4	2	3	2	1	3	3	2	3	0	4	3	2	3	0	2	4	2	3	1	0	1	0	0	2	1	1	3	0	2	3	0	4	3	0	2	0	0	2	0	2	3	2	3	3
9	0	0	0	32.43	1	3	0	3	2	1	4	2	0	0	0	4	3	2	4	1	2	1	1	1	2	3	1	1	1	1	1	0	3	2	1	3	3	2	1	2	2	3	2	0	1	2	3	1	0
10	0	0	0	54.83	3	3	2	1	3	2	4	2	2	1	4	3	2	3	3	3	2	2	3	2	2	0	4	2	3	3	3	3	3	3	3	2	2	2	4	3	2	4	4	3	1	2	3	2	4
11	0	0	1	47.1	0	3	1	0	2	1	4	2	1	1	1	4	1	2	4	3	1	1	2	2	2	1	4	0	3	1	1	3	2	3	3	3	3	2	3	1	1	0	2	3	3	3	0	0	4
12	0	0	1	48.26	3	3	1	4	3	2	4	2	2	2	3	3	3	2	3	3	3	3	3	3	4	1	3	2	1	2	3	3	3	3	3	3	3	3	3	2	2	4	1	1	3	4	3	1	4
13	0	0	0	56.76	1	3	0	1	2	0	4	2	0	0	0	3	1	2	2	1	1	1	2	0	3	0	2	2	2	1	0	3	1	2	2	2	1	1	1	1	0	3	0	2	2	1	3	1	4
14	0	0	0	55.98	2	4	0	1	3	2	3	2	2	2	3	4	3	3	3	1	2	2	3	0	4	1	2	2	2	4	1	3	4	2	2	2	4	3	2	2	3	4	0	1	3	2	3	1	3
15	0	0	1	50.97	3	2	1	1.4594	3	3	4	2	2	2	2	2	2	2	2	2	2	3	2	2	2	2	2	2	2	2	2	2	2	3	2	2	2	3	3	2	2	2	2	2	2	2	2	1	3
16	0	0	0	62.93	3	4	3	3	2	1	4	2	3	1	2	3	3	3	4	2	3	2	3	3	1	1	2	3	3	4	2	3	3	3	2	3	1	2	2	3	3	4	1	1	3	2	2	2	2
17	0	0	1	46.33	1	4	0	0	2	2	3	2	1	2	2	3	3	2	3	2	3	2	2	2	3	2	1	1	3	3	2	3	0	3	2	3	3	3	1	2	2	4	2	1	3	3	1	1	4
18	0	0	0	46.72	2	3	1	3	3	1	4	2	1	2	2	4	2	3	3	1	3	3	2	2	1	1	3	0	2	2	3	3	3	3	3	2	3	3	1	2	2	2	1	1	3	3	3	2	4
19	0	0	1	50.58	2	4	2	2	2	3	3	3	2	3	2	2	2	3	2	2	2	2	2	2	1	1	1	2	2	3	2	3	2	1	2	1	2	2	2	2	3	2	3	2	4	2	4	2	2
20	0	0	1	27.03	3	4	3	2	3	3	3	3	3	3	3	4	3	3	4	4	2	2	3	3	4	1	3	3	3	3	3	3	3	3	3	2	3	3	2	3	2	4	2	2	2	3	4	3	3
21	0	0	0	76.83	2	4	0	1	4	4	4	2	2	4	3	4	4	2	4	4	4	3	4	4	2	1	2	3	3	4	4	4	1	4	3	2	4	3	2	4	2	4	4	2	4	2	4	3	4
22	0	0	0	50.58	0	3	1	0	2	1	2	2	3	1	2	4	3	2	3	1	1	1	2	3	4	0	1	2	3	2	1	2	3	3	3	1	2	1	2	3	1	3	2	1	2	2	1	1	0
23	0	1	0	37.84	3	3	2	3	2	2	2	2	0	2	2	3	2	2	3	2	2	1	3	1	2	1	1	2	3	2	2	3	3	3	2	2	3	2	1	2	2	2	1	2	2	3	2	1	4
24	0	1	1	39	1	3	2	2	3	2	3	3	3	1	3	3	3	3	3	4	2	2	3	3	3	2	1	2	1	3	3	3	3	2	3	4	3	2	2	2	1	4	1	3	3	3	3	3	1
25	0	0	0	49.03	3	4	4	3	4	4	4	3	0	2	1	2	3	4	3	3	3	3	4	3	3	0	2	3	3	4	3	3	3	3	4	3	3	3	1	3	3	3	3	0	2	3	3	3	0
26	0	0	0	60.62	3	3	2	0	1	2	3	1	2	0	1	3	3	2	3	2	2	1	2	2	2	0	1	1	1	2	2	2	1	2	2	1	1	1	1	1	0	2	1	1	0	2	1	0	3
27	0	0	1	64.86	2	3	0	0	4	3	4	2	0	1	1	4	4	3	4	2	3	3	2	0	1	1	3	3	4	4	3	2	3	4	3	3	2	3	4	4	3	4	4	0	3	2	2	0	3
28	0	0	0	49.42	1	3	0	1	3	1	4	2	0	1	1	4	2	2	4	3	3	2	3	1	1	1	3	3	2	2	3	1	3	2	4	3	3	3	3	2	1	2	0	0	4	2	3	0	3
29	0	1	1	61	3	3	1	4	3	3	4	2	2	3	4	4	3	3	4	3	4	3	3	3	3	3	2	2	3	4	3	2	2	3	3	2	2	3	3	3	2	4	0	1	2	4	2	2	2
30	0	1	1	52.12	3	3	2	2	2	2	3	2	3	2	2	3	3	2	3	3	3	2	3	3	2	1	3	2	2	3	2	3	3	3	2	2	2	3	2	3	3	3	2	2	2	3	3	2	3
31	0	0	0	32.05	3	3	2	3	3	3	4	2	2	2	2	4	3	3	4	3	3	3	3	3	3	2	3	2	3	3	3	3	3	2	3	2	3	2	2	3	2	3	3	3	3	3	3	1	2
32	0	1	1	40.15	3	3	1	1	2	2	3	2	0	1	2	3	3	2	3	2	2	2	3	2	2	1	1	2	1	3	2	2	1	2	2	2	2	3	1	3	2	2	1	1	3	2	3	1	3
33	0	1	0	49.81	2	3	1	0	2	2	2	1	2	2	1	3	1	2	1	1	1	1	2	2	1	1	1	2	1	2	1	1	1	2	2	2	2	1	1	1	1	2	2	2	2	1	2	2	3
34	0	0	1	37.45	2	3	1	1	3	2	4	2	2	2	2	3	3	3	3	3	3	3	2	2	3	2	2	3	3	3	2	3	3	3	3	2	2	3	1	2	2	2	2	2	2	4	3	3	3
35	0	0	0	55.21	3	2	0	0	3	2	4	2	2	1	1	4	3	4	3	2	3	3	1	2	3	3	3	3	2	3	2	1	1	3	3	3	2	1	4	3	2	3	3	0	3	2	2	1	3
36	0	0	0	52.51	3	4	2	0	3	4	4	3	3	4	4	3	4	4	2	2	1	2	4	3	2	1	0	3	4	4	2	2	3	4	4	3	4	3	2	4	4	3	3	1	4	3	2	3	3
37	0	1	0	53.28	2	3	0	2	1	1	2	2	2	2	4	2	1	4	2	2	3	2	2	2	2	1	1	1	1	3	2	3	3	2	2	2	2	2	2	2	2	4	2	1	3	2	2	0	2
38	0	1	1	59.07	2	4	3	2	3	2	3	3	3	3	3	4	3	3	4	2	2	3	4	3	4	1	4	3	4	3	3	3	3	3	3	2	3	3	4	3	3	3	2	1	3	4	3	4	3
39	0	0	1	54.05	2	4	2	0	2	2	3	2	2	1	2	4	3	3	4	3	3	2	3	2	3	2	2	2	2	2	2	2	2	2	3	2	4	2	2	2	2	3	3	1	4	3	4	4	1
40	0	0	0	47.1	3	4	3	2	3	2	4	2	1	3	3	3	3	2	3	2	2	1	3	2	3	1	3	3	4	3	3	3	2	3	3	2	3	2	3	2	2	3	1	3	3	3	3	1	4
41	0	1	0	57.53	2	4	2	3	3	3	4	2	2	3	4	4	3	3	4	3	3	1	3	3	4	3	3	3	1	1	3	4	4	3	3	2	4	3	3	3	3	4	2	4	1	4	4	4	3
42	0	1	1	49.03	3	3	2	2	2	2	3	2	2	1	2	3	2	3	3	2	2	2	2	2	2	2	3	2	2	2	2	3	3	2	2	2	2	3	2	2	2	2	2	3	2	3	3	3	1
43	0	1	0	45.95	3	4	0	0	3	3	2	2	2	2	2	4	3	2	3	3	3	2	3	1	4	1	4	3	1	3	4	4	3	2	3	3	3	2	3	2	4	4	4	1	3	1	3	3	4
44	0	1	1	47.88	4	4	1	1	2	4	3	1	4	3	2	4	4	2	4	4	2	3	3	3	2	1	4	4	2	2	3	3	4	3	3	2	3	3	3	4	3	3	1	3	3	3	2	1	3
45	0	0	1	57.14	1	3	0	0	2	0	1	2	4	1	1	4	1	2	4	2	2	0	1	1	1	0	0	1	1	3	2	0	2	2	2	1	2	1	0	1	0	3	3	0	0	1	2	1	2
46	0	0	0	43.24	2	2	1	2	2	2	0	2	1	1	1	3	2	2	3	1	1	1	2	1	3	2	1	2	1	3	2	3	3	3	3	2	3	3	2	3	1	3	3	2	3	1	3	2	2
47	0	1	1	38.61	3	4	1	2	2	3	4	2	3	1	4	4	2	3	3	2	3	2	2	2	3	0	1	1	0	2	3	2	4	3	3	3	3	2	1	2	3	3	2	1	3	3	1	1	1
48	0	0	0	57.53	2	3	1	2	2	2	2	2	2	2	2	2	2	2	2	2	2	2	2	2	2	2	2	2	2	2	2	2	2	2	3	2	3	2	1	2	2	2	2	2	2	2	3	3	3
49	0	0	0	42.08	2	2	3	3	2	3	4	2	2	2	2	3	3	2	3	3	4	2	2	2	2	2	3	3	3	3	2	3	3	3	2	3	3	3	4	2	2	3	4	3	2	2	2	0	2
50	0	0	1	48.65	1	3	0	0	2	0	3	1	2	2	2	2	2	1	2	1	1	1	2	2	1	0	0	0	1	1	1	3	2	1	2	2	3	2	0	1	1	2	2	0	0	3	1	1	3
51	0	1	0	41.7	3	3	2	1	3	2	3	2	2	3	2	3	3	3	3	2	2	2	3	3	2	0	2	3	3	3	3	3	3	3	3	2	3	2	2	2	2	3	1	2	3	2	3	2	3
52	0	1	1	53.28	2	4	1	3	3	2	2	2	2	3	3	3	2	3	3	3	2	2	2	2	3	0	1	2	2	3	3	2	3	3	3	3	3	3	1	2	2	4	3	1	3	2	4	2	2
53	0	0	1	58.69	1	2	2	0	3	1	4	1	0	1	0	4	1	3	4	3	1	1	3	3	2	0	3	2	1	2	3	2	3	2	3	1	3	1	2	0	0	3	0	1	2	3	2	1	4
54	0	0	1	65.64	3	4	1	0	2	2	4	1.47254	2	2	1	3	3	2	2	2	2	1	2	1	3	1	1	1	1	3	1	1	1	2	3	2	2	1	1	2	2	3	2	1	3	1	1	0	2
55	0	1	1	52.51	4	4	2	3	2	2	3	2	3	1	3	3	2	2	4	2	2	1	3	3	4	1	1	2	3	4	3	4	4	2	3	2	3	2	1	3	1	4	4	1	3	4	3	1	4
56	0	0	1	40.15	1	0	0	1	1	0	4	2	0	0	0	4	0	0	4	0	2	0	0	0	1	1	3	0	4	2	0	0	0	0	0	4	0	0	0	0	0	0	0	4	1	1	0	0	3
57	0	1	1	52.9	3	3	1	1	3	2	3	2	1	1	1	3	2	2	3	3	2	2	2	2	3	1	1	2	3	2	2	2	3	2	2	2	2	2	2	2	2	2	2	1	2	2	2	1	2
58	0	0	1	44.79	2	3	1	1	3	2	3	2	1	2	2.13131	4	2	2	4	2	2	2	2	2	3	2	2	2	2	2	2	3	3	2	3	2	3	3	3	3	2	2	1	2	2	3	3	2	3
59	0	1	0	52.12	3	4	0	3	3	2	3	2	3	2	1	3	3	3	3	4	4	3	2	3	2	1	1	1	0	2	3	2	3	2	3	3	3	2	0	1	2	3	2	1	3	1	3	2	2
60	0	0	1	50.19	2	3	2	3	2	2	3	2	3	2	3	3	3	2	3	3	3	2	2	3	3	1	3	2	3	3	3	3	3	3	2	2	3	2	3	2	2	3	4	3	2	2	2	1	3
61	0	0	0	39.38	3	3	3	3	3	3	3	3	3	1	3	3	3	3	3	3	3	3	4	3	3	3	3	3	3	3	3	3	3	3	3	3	3	3	3	3	3	3	4	3	3	3	3	1	1
62	0	0	1	44.79	2	4	2	0	3	2	3	2	3	1	1	4	2	3	3	3	2	2	3	2	2	1	2	2	1	2	3	3	3	2	3	1	3	2	1	1	1	2	3	1	3	2	3	3	3
63	0	0	1	45.17	3	4	4	4	3	3	4	2	3	3	3	3	4	3	4	3	3	3	3	3	3	3	1	2	3	3	3	3	4	3	3	3	2	3	1	4	3	4	1	1	2	3	2	2	4
64	0	1	0	34.36	3	3	2	1	2	2	3	2	0	2	3	3	3	2	3	2	2	2	2	2	3	1	3	2	3	3	3	2	3	3	2	1	3	3	1	3	2	3	2	1	1	2	3	1	3
65	0	0	1	52.51	3	3	1	2	3	2	2	1	3	2	3	3	3	3	3	2	2	2	2	3	3	0	4	2	3	2	2	3	3	2	2	3	3	2	2	2	3	3	3	1	1	3	2	2	1
66	0	0	0	38.61	1	3	2	0	2	0	4	2	2	1	1	4	1	2	3	2	1	0	2	2	2	0	3	1	3	2	2	2	3	2	2	1	3	1	3	1	1	2	3	1	2	4	2	1	1
67	0	0	1	49.03	4	4	2	3	2	3	4	2	3	2	3	4	4	2	4	3	4	4	4	3	3	2	3	4	3	4	4	4	4	4	3	3	3	4	4	4	4	4	4	4	4	4	3	2	3
68	0	0	0	57.92	2	3	0	0	2	3	4	2	3	2	3	3	3	3	3	3	3	2	3	2	1	0	1	0	2	3	2	2	3	3	3	2	4	3	4	3	3	4	4	2	3	4	1	1	3
69	0	0	1	57.53	1	2	0	0	2	1	3	1.46744	2	1	0	4	3	1.88446	3	2	1	0	2	2	2	1	1	2	3	2	3	3	3	3	2	1	2	2	1	2	0	3	2	0	0	2	4	1	3
70	0	1	1	43.24	3	3	3	3	3	2	4	2	1	2	3	4	3	3	4	3	2	2	3	3	1	1	2	2	3	2	3	3	2	3	2	2	3	3	2	3	3	2	3	1	2	2	2	1	1
71	0	0	0	59.85	3	4	1	2	3	3	4	3	3	3	3	3	3	3	3	3	2	2	2	3	3	1	1	0	3	3	3	3	3	3	3	3	3	3	3	3	3	3	3	0	4	1	3	4	4
72	0	1	1	48.26	3	4	2	2	3	3	4	2	0	2	3	3	3	3	3	3	3	3	3	3	3	2	1	3	3	3	3	3	3	3	3	2	3	3	3	3	3	3	3	3	3	3	3	1	2
73	0	0	1	45.95	0	3	0	0	1	2	4	2	0	0	2	4	2	1	4	1	1	0	3	0	2	1	4	0	2	1	0	2	1	1	2	1	1	1	1	1	1	1	0	0	2	1	2	3	4
74	0	0	0	51.35	2	4	0	1	3	2	4	1	2	2	4	3	3	3	3	2	3	1	3	1	2	2	1	1	2	2	2	2	4	2	1	1	2	3	3	2	2	3	2	0	2	4	2	2	4
75	0	1	1	50.97	2	3	3	1	2	3	4	2	4	3	3	3	3	1	3	3	3	1	3	3	2	0	1	0	1	3	3	3	3	3	2	3	3	3	2	4	3	4	3	2	3	3	3	3	2
76	0	0	1	42.86	3	2	2	1	2	2	3	2	2	2	3	3	3	2	3	2	2	2	2	2	3	2	2	2	3	2	2	3	3	2	2	1	2	2	2	2	3	3	3	2	2	3	3	3	2
77	0	0	0	47.49	2	2	1	2	2	2	3	2	0	1	1	3	2	2	3	2	2	2	2	0	1	0	1	2	2	2	2	2	3	2	2	2	3	2	1	1	2	3	0	1	2	2	3	3	2
78	0	0	0	48.65	3	3	1	0	2	0	3	2	3	0	2	4	3	2	2	0	2	1	2	2	1	0	2	0	1	2	1	1	4	2	1	2	1	2	1	2	2	3	0	0	1	2	0	0	3
79	0	0	0	55.6	1	3	1	0	2	1	4	2	2	0	2	3	2	2	3	2	2	2	2	1	3	0	1	1	3	3	2	2	2	3	1	2	2	2	3	2	1	2	1	3	1	2	2	1	3
80	0	1	0	52.51	1	3	0	1	2	2	3	2	0	0	0	3	2	2	3	2	0	0	2	2	3	1	1	0	2	3	1	2	3	2	2	1	3	1	0	2	1	2	1	1	3	0	3	3	3
81	0	0	0	20.85	2	2	2	3	3	2	2	2	2	1	1	2	1	2	2	3	2	3	2	3	2	1	2	2	2	2	2	2	1	1	1	2	2	2	2	1	2	3	3	1	2	2	3	2	2
82	0	0	0	61.78	3	3	3	3	3	3	4	2	2	2	2	4	3	3	3	3	3	3	3	3	1	2	1	1	3	3	3	3	3	3	3	3	3	3	2	2	2	4	2	2	3	4	3	2	2
83	0	0	0	35.14	3	3	1	2	2	2	3	2	1	1	2	3	3	2	3	2	2	2	3	3	2	1	3	2	3	3	3	3	3	2	2	2	2	3	1	1	1	3	2	2	2	1	2	2	3
84	0	0	0	48.26	0	1	0	0	2	0	4	3	3	1	0	3	1	3	4	1	1	0	0	1	1	0	1	1	3	2	1	1	3	1	1	1	3	1	3	1	1	3	2	1	1	1	3	1	4
85	0	0	0	54.44	2	4	0	0	2	2	4	2	3	3	2	4	2	2	4	2	1	1	2	1	2	1	3	2	3	3	1	2	3	2	2	1	3	1	1	1	1	1	2	2	2	2	1	1	3
86	0	1	1	45.56	3	4	1	0	2	3	2	2	2	1	2	3	3	2	2	3	2	1	2	3	3	1	0	2	2	2	2	3	4	3	4	2	2	1	0	2	2	3	2	0	4	2	2	1	1
87	0	1	1	63.71	1	3	0	2	2	2	3	2	2	2	1	3	2	2	3	2	2	1	2	2	3	1	1	1	3	3	3	3	2	2	3	2	3	2	3	2	2	3	2	3	3	2	2	2	3
88	0	0	0	42.08	2	4	2	0	2	2	3	1	0	1	1	4	2	3	4	2	2	2	3	2	3	0	3	2	1	3	3	3	3	3	2	2	3	2	2	1	1	2	1	2	2	1	2	1	2
89	0	0	0	37.07	4	2	3	2	1	3	3	2	3	0	4	3	2	3	0	2	4	2	3	1	0	1	0	0	2	1	1	3	0	2	3	0	4	3	0	2	0	0	2	0	2	3	2	3	3
90	0	0	0	49.42	1	3	0	3	2	1	4	2	0	0	0	4	3	2	4	1	2	1	1	1	2	3	1	1	1	1	1	0	3	2	1	3	3	2	1	2	2	3	2	0	1	2	3	1	0
91	0	0	0	50.58	3	3	2	1	3	2	4	2	2	1	4	3	2	3	3	3	2	2	3	2	2	0	4	2	3	3	3	3	3	3	3	2	2	2	4	3	2	4	4	3	1	2	3	2	4
92	0	0	1	40.15	0	3	1	0	2	1	4	2	1	1	1	4	1	2	4	3	1	1	2	2	2	1	4	0	3	1	1	3	2	3	3	3	3	2	3	1	1	0	2	3	3	3	0	0	4
93	0	0	1	62.16	3	3	1	4	3	2	4	2	2	2	3	3	3	2	3	3	3	3	3	3	4	1	3	2	1	2	3	3	3	3	3	3	3	3	3	2	2	4	1	1	3	4	3	1	4
94	0	0	0	39.77	1	3	0	1	2	0	4	2	0	0	0	3	1	2	2	1	1	1	2	0	3	0	2	2	2	1	0	3	1	2	2	2	1	1	1	1	0	3	0	2	2	1	3	1	4
95	0	0	0	47.49	2	4	0	1	3	2	3	2	2	2	3	4	3	3	3	1	2	2	3	0	4	1	2	2	2	4	1	3	4	2	2	2	4	3	2	2	3	4	0	1	3	2	3	1	3
96	0	0	1	67.18	3	2	1	1.4594	3	3	4	2	2	2	2	2	2	2	2	2	2	3	2	2	2	2	2	2	2	2	2	2	2	3	2	2	2	3	3	2	2	2	2	2	2	2	2	1	3
97	0	0	0	49.03	3	4	3	3	2	1	4	2	3	1	2	3	3	3	4	2	3	2	3	3	1	1	2	3	3	4	2	3	3	3	2	3	1	2	2	3	3	4	1	1	3	2	2	2	2
98	0	0	1	60.23	1	4	0	0	2	2	3	2	1	2	2	3	3	2	3	2	3	2	2	2	3	2	1	1	3	3	2	3	0	3	2	3	3	3	1	2	2	4	2	1	3	3	1	1	4
99	0	0	0	72.59	2	3	1	3	3	1	4	2	1	2	2	4	2	3	3	1	3	3	2	2	1	1	3	0	2	2	3	3	3	3	3	2	3	3	1	2	2	2	1	1	3	3	3	2	4
100	0	0	1	62.93	2	4	2	2	2	3	3	3	2	3	2	2	2	3	2	2	2	2	2	2	1	1	1	2	2	3	2	3	2	1	2	1	2	2	2	2	3	2	3	2	4	2	4	2	2
101	0	0	1	32.05	3	4	3	2	3	3	3	3	3	3	3	4	3	3	4	4	2	2	3	3	4	1	3	3	3	3	3	3	3	3	3	2	3	3	2	3	2	4	2	2	2	3	4	3	3
102	0	0	0	45.17	2	4	0	1	4	4	4	2	2	4	3	4	4	2	4	4	4	3	4	4	2	1	2	3	3	4	4	4	1	4	3	2	4	3	2	4	2	4	4	2	4	2	4	3	4
103	0	0	0	38.61	0	3	1	0	2	1	2	2	3	1	2	4	3	2	3	1	1	1	2	3	4	0	1	2	3	2	1	2	3	3	3	1	2	1	2	3	1	3	2	1	2	2	1	1	0
104	0	1	0	33.59	3	3	2	3	2	2	2	2	0	2	2	3	2	2	3	2	2	1	3	1	2	1	1	2	3	2	2	3	3	3	2	2	3	2	1	2	2	2	1	2	2	3	2	1	4
105	0	1	1	54.05	1	3	2	2	3	2	3	3	3	1	3	3	3	3	3	4	2	2	3	3	3	2	1	2	1	3	3	3	3	2	3	4	3	2	2	2	1	4	1	3	3	3	3	3	1
106	0	0	0	55.21	3	4	4	3	4	4	4	3	0	2	1	2	3	4	3	3	3	3	4	3	3	0	2	3	3	4	3	3	3	3	4	3	3	3	1	3	3	3	3	0	2	3	3	3	0
107	0	0	0	32.05	3	3	2	0	1	2	3	1	2	0	1	3	3	2	3	2	2	1	2	2	2	0	1	1	1	2	2	2	1	2	2	1	1	1	1	1	0	2	1	1	0	2	1	0	3
108	0	0	1	21.62	2	3	0	0	4	3	4	2	0	1	1	4	4	3	4	2	3	3	2	0	1	1	3	3	4	4	3	2	3	4	3	3	2	3	4	4	3	4	4	0	3	2	2	0	3
109	0	0	0	41.31	1	3	0	1	3	1	4	2	0	1	1	4	2	2	4	3	3	2	3	1	1	1	3	3	2	2	3	1	3	2	4	3	3	3	3	2	1	2	0	0	4	2	3	0	3
110	0	1	1	64.48	3	3	1	4	3	3	4	2	2	3	4	4	3	3	4	3	4	3	3	3	3	3	2	2	3	4	3	2	2	3	3	2	2	3	3	3	2	4	0	1	2	4	2	2	2
111	0	1	1	42.47	3	3	2	2	2	2	3	2	3	2	2	3	3	2	3	3	3	2	3	3	2	1	3	2	2	3	2	3	3	3	2	2	2	3	2	3	3	3	2	2	2	3	3	2	3
112	0	0	0	32.82	3	3	2	3	3	3	4	2	2	2	2	4	3	3	4	3	3	3	3	3	3	2	3	2	3	3	3	3	3	2	3	2	3	2	2	3	2	3	3	3	3	3	3	1	2
113	0	1	1	47.49	3	3	1	1	2	2	3	2	0	1	2	3	3	2	3	2	2	2	3	2	2	1	1	2	1	3	2	2	1	2	2	2	2	3	1	3	2	2	1	1	3	2	3	1	3
114	0	1	0	43.24	2	3	1	0	2	2	2	1	2	2	1	3	1	2	1	1	1	1	2	2	1	1	1	2	1	2	1	1	1	2	2	2	2	1	1	1	1	2	2	2	2	1	2	2	3
115	0	0	1	50.97	2	3	1	1	3	2	4	2	2	2	2	3	3	3	3	3	3	3	2	2	3	2	2	3	3	3	2	3	3	3	3	2	2	3	1	2	2	2	2	2	2	4	3	3	3
116	0	0	0	50.97	3	2	0	0	3	2	4	2	2	1	1	4	3	4	3	2	3	3	1	2	3	3	3	3	2	3	2	1	1	3	3	3	2	1	4	3	2	3	3	0	3	2	2	1	3
117	0	0	0	39.38	3	4	2	0	3	4	4	3	3	4	4	3	4	4	2	2	1	2	4	3	2	1	0	3	4	4	2	2	3	4	4	3	4	3	2	4	4	3	3	1	4	3	2	3	3
118	0	1	0	51.35	2	3	0	2	1	1	2	2	2	2	4	2	1	4	2	2	3	2	2	2	2	1	1	1	1	3	2	3	3	2	2	2	2	2	2	2	2	4	2	1	3	2	2	0	2
119	0	1	1	52.51	2	4	3	2	3	2	3	3	3	3	3	4	3	3	4	2	2	3	4	3	4	1	4	3	4	3	3	3	3	3	3	2	3	3	4	3	3	3	2	1	3	4	3	4	3
120	0	0	1	52.9	2	4	2	0	2	2	3	2	2	1	2	4	3	3	4	3	3	2	3	2	3	2	2	2	2	2	2	2	2	2	3	2	4	2	2	2	2	3	3	1	4	3	4	4	1
121	0	0	0	48.65	3	4	3	2	3	2	4	2	1	3	3	3	3	2	3	2	2	1	3	2	3	1	3	3	4	3	3	3	2	3	3	2	3	2	3	2	2	3	1	3	3	3	3	1	4
122	0	1	0	56.76	2	4	2	3	3	3	4	2	2	3	4	4	3	3	4	3	3	1	3	3	4	3	3	3	1	1	3	4	4	3	3	2	4	3	3	3	3	4	2	4	1	4	4	4	3
123	0	1	1	36.68	3	3	2	2	2	2	3	2	2	1	2	3	2	3	3	2	2	2	2	2	2	2	3	2	2	2	2	3	3	2	2	2	2	3	2	2	2	2	2	3	2	3	3	3	1
124	0	1	0	52.12	3	4	0	0	3	3	2	2	2	2	2	4	3	2	3	3	3	2	3	1	4	1	4	3	1	3	4	4	3	2	3	3	3	2	3	2	4	4	4	1	3	1	3	3	4
125	0	1	1	51.74	4	4	1	1	2	4	3	1	4	3	2	4	4	2	4	4	2	3	3	3	2	1	4	4	2	2	3	3	4	3	3	2	3	3	3	4	3	3	1	3	3	3	2	1	3
126	0	0	1	39.77	1	3	0	0	2	0	1	2	4	1	1	4	1	2	4	2	2	0	1	1	1	0	0	1	1	3	2	0	2	2	2	1	2	1	0	1	0	3	3	0	0	1	2	1	2
127	0	0	0	54.83	2	2	1	2	2	2	0	2	1	1	1	3	2	2	3	1	1	1	2	1	3	2	1	2	1	3	2	3	3	3	3	2	3	3	2	3	1	3	3	2	3	1	3	2	2
128	1	1	0	40.77	3	3	3	3	3	3	4	2.59244	3	2	3	3	3	3.00946	3	3	3	3	3	3	3	1	2	3	3	3	3	3	3	3	3	3	3	3	3	3	3	4	1	4	2	4	2	2	4
129	1	1	0	53.08	3	4	2	2	2	3	4	2	3	3	3	3	3	3	3	3	2	2	3	3	3	2	2	3	3	3	3	2	3	3	3	2	3	2	3	3	2	3	3	3	3	3	3	3	4
130	1	0	1	65.77	2	3	1	1	2	1	4	2	2	2	2	3	2	2	3	2	2	2	2	2	3	1	3	2	2	2	3	2	3	3	2	2	2	2	3	3	1	3	1	1	3	3	2	1	4
131	1	0	1	47.31	4	4	3	2	3	2	4	2	3	2	1	4	4	2	4	2	3	2	3	3	2	2	3	2	4	4	4	4	4	4	2	2	1	3	3	4	2	4	2	2	2	3	2	1	4
132	1	1	1	52.69	3	4	1	2	2	3	4	2.38411	3	3	3	3	3	2.80113	3	3	3	2	2	3	3	1	1	3	3	4	3	1	2	3	3	3	3	3	3	3	2	4	2	3	2	4	3	2	4
133	1	0	0	68.85	2	4	1	1	2	2	4	2	3	2	2	3	3	2	3	2	3	2	2	2	2	1	1	2	3	3	2	2	3	2	3	2	2	3	2	2	3	3	2	0	2	3	3	3	4
134	1	1	1	58.46	3	4	1	3	2	2	4	2	3	2	2	3	3	3	3	2	3	3	3	3	3	2	2	3	2	3	2	3	3	2	3	2	3	3	2	2	3	3	2	2	3	2	2	2	3
135	1	1	1	54.62	2	4	2	1	3	3	0	2	3	2	3	4	3	3	3	3	2	2	3	3	2	1	2	3	3	3	3	3	3	3	2	2	3	3	2	3	2	3	3	2	2	1	2	2	4
136	1	0	0	48.08	2	4	0	0	2	2	2	2	2	2	0	2	2	2	2	2	2	2	2	2	2	2	0	2	2	2	2	2	2	2	2	2	2	2	0	0	0	2	2	2	2	0	2	2	2
137	1	0	0	56.54	3	3	2	2	2	3	3	2	3	3	2	3	3	2	2	3	3	2	3	3	3	2	0	1	2	2	2	2	4	3	2	2	3	4	2	3	3	3	3	0	2	3	3	1	4
138	1	1	1	35.38	1	2	0	0	1	0	1	1	1	0	0	0	0	1	1	1	1	0	0	1	1	0	0	0	2	1	1	0	4	0	1	1	1	0	0	0	0	3	0	0	0	1	0	0	4
139	1	0	0	33.46	3	4	2	0	2	3	3	2	3	2	3	4	4	2	4	4	3	3	3	3	2	1	1	2	3	3	3	4	3	3	3	3	3	3	1	3	2	3	3	3	2	3	2	1	4
140	1	1	0	40.77	3	4	2	1	3	2	3	2	2	1	1	4	3	3	4	3	3	1	2	2	3	0	1	2	3	3	3	3	4	3	3	3	3	3	2	3	1	4	2	1	1	2	3	1	3
141	1	1	0	51.15	4	4	2	3	2	3	3	2	3	3	3	4	4	2	3	3	3	3	3	3	3	3	3	3	3	3	3	3	3	3	3	3	3	3	3	3	3	3	2	2	3	3	3	1	4
142	1	0	1	56.54	3	3	1	3	2	2	4	2	3	1	1	3	2	2	3	2	2	2	2	2	3	2	3	3	2	3	2	3	3	2	2	2	3	2	1	1	1	3	2	1	3	2	3	2	3
143	1	0	1	61.92	3	3	1	0	3	3	4	2	3	3	3	3	2	3	3	3	3	2	3	3	4	2	1	2	3	1	2	2	3	3	3	2	3	3	1	2	2	3	2	3	3	3	3	2	4
144	1	0	1	45	1	3	1	2	2	1	2	1.41957	2	1	1	3	2	1.83659	3	2	2	1	2	1	1	1	1	1	1	2	1	2	2	2	1	1	2	2	2	1.75516	1	3	2	1	2	2	2	2	3
145	1	0	0	55.77	2	3	3	3	3.01609	3	4	2.65361	3	3	3	3	3	3.07063	4	3	3	3	3	3	3	2	2	3	3	3	3	3	3	3	3	3	3	3	3	3	3	3	2	1	3	3	4	3	4
146	1	0	0	38.85	2	3	1	0	2	1	3	1.30077	2	2	1	3	1	1.7178	2	2	2	0	2	2	0	0	1	2	3	2	1	2	2	3	2	1	3	3	0	0	0	2	1	0	1	1	2	2	4
147	1	0	1	42.31	3	4	3	2	2	2	4	2	2	2	1	4	2	2	3	2	2	1	2	2	1	1	3	3	4	3	3	3	2	3	3	3	3	2	2	3	2	2	2	3	3	3	3	2	4
148	1	1	1	63.85	4	4	1	4	2	1	4	1	4	1	2	3	4	1	3	4	4	4	1	3	4	3	3	2	1	4	1	3	3	4	3	3	3	4	4	4	4	4	2	2	3	4	0	0	1
149	1	0	1	48.46	2	4	1	1	2	2	3	2	4	1	1	3	3	2	3	3	2	1	2	2	3	1	2	2	2	3	2	2	3	3	3	3	4	2	1	2	1	4	3	1	0	1	3	3	4
150	1	0	0	55.77	2	3	0	0	1	1	2	0.946607	2	1	1	3	1	1.36363	4	1	1	0	1	2	2	1	1	1	0	1	0	1	1	1	1	1	2	1	0	1	1	0	0	1	2	1	3	1	3
151	1	0	1	61.15	3	4	1	3	2	2	4	2	3	3	3	4	3	2	4	3	3	3	3	3	3	2	2	1	3	3	3	3	3	3	3	2	3	3	3	3	2	3	2	2	1	4	3	3	4
152	1	0	0	43.08	3	3	1	1	2	1	4	1	2	1	1	3	2	3	3	2	2	2	1	3	1	1	2	1	3	3	2	3	2	3	2	2	3	3	1	2	1	2	1	1	1	2	2	1	4
153	1	0	1	46.54	4	4	2	3	3	3	4	2	2	2	3	4	4	3	3	3	3	3	3	3	3	2	2	3	3	3	3	3	3	3	3	3	3	3	2	3	2	3	2	3	3	3	3	2	4
154	1	1	1	49.62	3	4	1	1	2.1863	2	4	1.82382	3	1	2	4	3	2.24085	4	3	3	2	3	2	2	1	0	2	0	2	2	3	3	2	2	2	3	2	0	2	3	3	0	0	2	2	3	2	4
155	1	0	0	44.62	2	3	1	2	2	2	3	2	2	1	2	3	2	3	3	3	2	2	2	2	3	1	3	2	3	3	1	3	2	3	2	2	2	3	1	2	3	3	2	2	2	2	2	1	3
156	1	0	0	32.31	3	3	1	0	2.548	1	3	2.18553	3	1	3	3	4	2.60255	4	3	1	1	3	1	3	2	4	2	4	3	3	3	3	2	4	3	1	2	2	3	2	3	3	1	1	1	4	3	4
157	1	1	1	49.23	3	4	2	2	3	0	4	2	1	1	0	4	2	2	3	3	1	1	4	1	3	0	0	2	2	4	2	3	4	1	4	2	4	1	4	0	0	4	1	1	4	1	4	1	3
158	1	0	1	53.08	4	4	4	1	4	4	3	2	4	3	2	4	3	4	4	4	4	4	4	4	3	3	3	3	4	4	4	4	4	4	4	3	4	4	4	4	4	4	4	1	1	4	3	3	4
159	1	1	1	53.08	4	4	4	4	4	3	4	4	4	4	4	4	4	4	4	4	4	3	4	4	4	3	2	4	4	4	4	4	4	3	3	3	4	4	3	3	3	4	3	4	4	3	3	3	4
160	1	0	0	44.23	3	3	0	0	1.88843	0	4	1.52595	1	0	0	4	3	1.94297	3	1	3	1	1	1	3	1	2	1	1	3	1	1	4	3	1	2	0	3	2	3	1	4	3	1	1	4	1	1	4
161	1	0	0	56.54	4	4	2	3	3	4	4	2.84244	3	1	3	4	4	3.25946	3	3	3	3	3	3	4	2	4	3	2	4	4	4	3	3	3	3	4	4	3	4	3	3	2	3	4	4	4	3	4
162	1	1	0	50.77	2	2	2	2	2	2	2	2	2	2	2	2	2	2	2	2	2	2	2	2	3	2	2	2	2	2	2	2	2	2	2	2	2	2	2	2	2	2	2	2	2	2	2	2	2
163	1	1	0	52.31	3	3	2	2	2	2	3	2.36327	4	3	3	3	3	2.7803	3	2	3	3	3	3	3	1	2	2	3	3	3	3	3	3	2	3	3	3	2	2	2	3	2	2	2	3	3	2	3
164	1	0	1	43.85	4	2	0	0	2	0	4	2	0	0	0	4	1	2	4	1	2	0	0	0	1	0	4	0	2	2	2	4	4	2	0	0	1	0	0	2	0	2	0	0	0	1	1	0	4
165	1	0	0	55	2	3	1	2	2	1	2	3	2	2	3	3	4	2	3	3	2	2	3	3	3	1	1	2	3	3	2	3	3	3	3	2	3	3	3	2	2	3	2	2	2	1	3	0	2
166	1	1	1	66.54	2	2	2	1	2	2	4	2	2	0	0	4	1	2	4	1	1	1	1	1	3	1	1	1	3	2	1	3	3	2	2	2	2	1	2	1	1	2	2	2	3	2	2	2	4
167	1	0	0	51.15	3	3	2	3	3	3	4	2.75911	3	3	3	4	3	3.17613	3	3	4	3	3	3	3	2	1	3	4	3	3	2	3	3	3	3	3	3	4	3	3	3	2	2	3	3	4	3	4
168	1	0	1	53.08	2.46079	3	1	1	2	1	3	2.03659	3	1	2	3	3	2.45361	3	2	2	2	3	3	3	1	2	3	3	3	3	2	3	2	3	2	3	3	2	2	2	3	3	1	3	3	3	2	4
169	1	1	0	49.23	3	3	1	1	1	3	4	2.19661	3	3	3	4	3	2.61363	3	3	3	3	3	3	3	1	2	1	3	3	2	3	3	3	3	3	3	3	2	3	2	3	3	1	2	2	2	2	2
170	1	0	0	62.31	2	4	0	0	2	0	4	2	0	2	4	2	4	2	2	2	2	2	2	0	4	0	4	0	2	2	2	2	2	2	4	2	2	0	2	0	0	4	0	2	0	4	4	4	4
171	1	1	1	56.15	2	3	2	2	2	1	3	1.65494	3	2	1	3	2	2.07196	3	2	2	2	2	2	2	1	1	3	2	2	2	1	2	2	2	2	2	2	1	1	1	2	1	2	2	2	2	1	3
172	1	0	0	51.92	1	4	1	2	2.27141	2	3	1.90893	2	2	2	3	2	2.32595	3	2	2	2	2	2	3	2	2	2	1	2	2	3	2	3	2	3	2	2	2	2	2	2	2	1	1	3	3	2	3
173	1	1	0	65.77	3	4	0	3	4	4	4	2	3	2	3	4	4	3	3	3	2	3	3	3	3	3	2	1	2	3	3	3	3	2	3	3	4	3	1	3	3	3	3	1	3	3	3	3	4
174	1	0	0	51.92	3	3	1	3	2	3	4	2	3	3	3	3	4	2	3	3	3	3	3	3	3	3	2	2	3	3	2	3	3	3	3	3	3	3	3	3	3	3	2	3	2	4	3	2	3
175	1	0	0	53.08	2	3	1	0	3	2	2	2	3	1	1	4	2	2	4	3	2	1	2	2	3	1	2	1	2	3	2	2	3	3	3	2	3	2	1	3	2	3	4	1	2	1	2	0	4
176	1	0	0	61.92	2	4	2	1	2	1	3	2	3	1	2	2	1	2	2	2	2	1	2	3	3	1	1	2	2	2	2	1	3	2	2	1	3	2	1	1	1	3	3	1	1	1	3	1	3
177	1	1	1	60.38	2	3	4	4	3	1	4	2	4	4	2	4	4	2	3	3	3	2	4	3	4	4	2	4	3	3	4	4	4	4	4	4	3	3	4	2	0	4	4	0	2	4	4	4	4
178	1	0	0	56.15	3	4	1	4	2.35651	1	4	1.99404	3	1	3	2	3	2.41106	3	1	2	3	3	3	3	2	1	1	3	3	2	3	3	3	3	2	2	3	2	3	1	3	1	3	1	3	1	0	3
179	1	0	0	56.92	2	3	1	0	2.01609	2	4	1.65361	3	3	1	3	3	2.07063	3	3	3	0	1	3	3	1	2	1	1	3	2	3	1	2	2	2	3	4	0	2	2	3	0	0	1	0	3	1	2
180	1	0	0	49.23	2	4	2	3	3	2	3	2	3	3	2	3	3	3	3	3	3	2	3	3	3	1	3	3	1	3	2	3	3	3	3	3	4	3	3	3	2	3	1	2	3	4	3	2	3
181	1	0	0	52.69	3	4	1	4	2.07992	2	4	1.71744	3	1	1	3	3	2.13446	3	1	2.09523	2	1	1	1	1	1	1	2	2	1	3	3	3	2	2	2	3	3	3	1	3	3	0	1	3	1	0	4
182	1	1	1	45	3	4	1	2	2.9097	4	4	2.54723	3	2	4	4	3	2.96425	4	3	2	1	3	3	3	1	2	3	4	4	3	3	4	4	3	2	4	3	4	3	1	4	1	1	2	3	3	3	4
183	1	1	0	37.69	4	4	4	1	3	2	4	2	1	2	0	1	3	2	2	1	1	0	3	2	1	0	0	2	2	3	3	1	3	3	3	1	2	3	3	4	2	4	3	3	3	1	4	2	4
184	1	1	1	42.69	4	4	0	1	3	3	4	2	3	2	3	3	3	3	4	3	3	3	3	3	3	1	1	0	3	3	3	3	4	3	2	3	3	1	1	4	3	4	2	1	2	2	3	2	4
185	1	0	1	55.38	2	4	1	2	2	2	3	2.19661	3	3	3	3	3	2.61363	4	3	2	2	2	2	3	1	3	2	1	2	2	3	3	3	3	2	2	3	2	3	3	3	3	2	3	2	2	1	4
186	1	0	0	50.77	3	4	2	2	2	3	4	2.96744	3	3	3	4	4	3.38446	4	4	4	4	3	3	4	1	4	3	4	4	3	4	4	4	3	2	3	3	3	3	3	4	3	2	3	3	3	4	4
187	1	0	0	56.54	2	2	0	2	1	1	3	1	1	0	2	3	1	1	3	1	2	1	2	1	3	2	3	1	1	1	1	3	3	2	1	2	1	2	2	2	1	3	2	0	2	3	3	2	3
188	1	0	1	52.69	1	4	2	4	3	3	4	2	3	2	1	4	3	3	4	4	3	2	3	2	4	1	3	2	4	3	3	4	3	4	3	2	1	4	4	4	4	4	4	0	2	2	1	1	4
189	1	0	0	66.15	3	3	0	0	0	0	4	1.39091	2	0	4	4	3	0	3	1	2	1	1	1	1	0	2	0	1	2	0	3	3	4	2	2	0	4	3	3	3	3	3	0	0	4	0	0	4
190	1	1	1	51.54	3	3	2	1	2.33523	2	3	1.97276	3	2	3	3	2	2.38978	3	3	2	2	3	3	1	1	1	1	2	2	3	3	2	2	3	2	3	2	3	2	1	3	2	1	3	3	3	3	4
191	1	0	0	62.31	3	4	1	3	2.73949	2	4	2.37701	3	1	2	4	3	2.79404	4	2	3	2	3	3	0	2	2	3	4	4	3	3	3	3	1	2	3	3	1	3	0	4	3	0	3	3	4	3	0
192	1	0	0	66.92	1	3	2	3	2	2	4	2	3	2	2	4	3	2	3	2	2	3	3	3	3	2	2	2	2	3	3	3	3	2	2	2	2	3	3	3	3	3	2	3	2	3	2	2	4
193	1	0	0	46.15	3	4	3	1	2	2	3	2.20724	3	3	2	4	3	2	3	2	3	2	3	3	2	1	3	3	3	3	2	3	2	2	2	2	3	2	1	3	3	3	3	3	1	3	3	2	4
194	1	1	1	56.54	2	3	2	1	3	3	4	2	3	3	1	1	2	2	3	2	3	3	3	3	2	1	1	2	3	2	2	2	2	2	2	3	3	3	3	2	2	2	3	2	2	3	3	2	4
195	1	0	0	47.69	3	4	2	3	2	3	4	2	3	2	3	3	3	2	3	3	3	3	3	3	3	2	3	3	3	3	3	3	3	3	3	3	3	3	3	3	3	3	3	3	3	4	3	2	0
196	1	0	1	55.38	3	3	1	2	3	2	4	3	3	3	2	4	3	3	4	2	3	2	2	3	4	2	4	3	3	3	2	4	3	3	3	3	3	3	2	3	3	4	2	3	3	3	2	2	4
197	1	0	1	46.15	3	3	1	1	2	1	3	2	2	2	1	3	2	1	3	2	3	2	2	2	3	2	1	2	2	3	3	2	2	3	1	2	2	2	1	2	2	3	1	1	2	2	2	2	3
198	1	1	1	64.23	3	4	1	1	2	2	4	2.09244	2	2	3	3	2	2.50946	3	1	2	1	3	3	3	2	1	1	3	2	2	3	4	3	3	2	2	3	3	3	2	4	2	2	3	3	2	1	4
199	1	0	0	36.92	2	3	2	2	1.93098	2	2	1.5685	2	1	1	2	2	1.98553	2	1	2	2	2	2	3	1	2	2	2	2	2	2	2	2	2	1	2	1	1	2	1	2	1	1	2	2	2	2	3
200	1	0	0	47.69	2	3	4	2	2	2	1	2	3	2	4	3	3	3	3	3	1	2	3	3	2	1	1	3	3	3	3	4	3	3	3	2	2	3	2	3	3	3	3	2	2	3	3	3	3
201	1	0	1	61.92	3	3	2	3	2	2	3	2.30928	3	2	3	3	3	3	3	3	3	3	3	3	2	2	2	2	2	2	2	3	3	3	2	3	3	3	3	3	3	3	3	3	2	3	3	2	3
202	1	1	0	41.54	4	4	2	2	2	2	4	2.86327	3	2	4	4	4	3.2803	4	3	3	2	4	3	4	3	2	3	3	4	4	3	3	4	4	4	4	3	3	3	3	3	1	2	1	4	4	3	4
203	1	1	1	66.92	3	3	3	3	3	3	3	2	3	3	3	3	0	3	3	3	3	3	3	3	3	3	3	3	3	3	3	3	1	3	3	3	3	3	1	3	3	3	3	3	3	4	3	1	1
204	1	0	0	45	4	4	0	2	2	1	3	2	3	1	2	2	2	2.31814	2	3	2	2	2	2	2	1	2	3	4	3	3	2	4	3	2	2	3	3	2	2	0	3	3	0	2	2	1	0	4
205	1	1	1	46.54	3	4	1	0	2	3	4	2	2	0	4	4	3	2	4	2	3	3	2	2	1	1	3	2	3	4	3	2	3	3	3	1	2	2	3	4	3	4	2	1	0	4	2	1	4
206	1	1	1	56.15	4	4	4	2	4	4	4	2	4	4	4	4	4	4	4	4	4	4	4	4	3	3	4	2	4	4	4	4	4	4	4	4	3	4	3	4	4	4	4	4	3	4	4	4	4
207	1	0	1	70	1	3	1	3	2	2	4	2	1	2	2	3	3	2	2	2	3	2	3	3	1	3	2	1	1	3	3	3	3	3	3	2	3	2	2	2	2	3	3	2	1	3	3	2	4
208	1	1	1	37.69	4	4	2	0	4	4	4	2	3	4	4	4	4	3	4	4	4	4	4	4	4	1	1	3	3	4	3	4	3	4	3	1	4	4	0	4	4	4	2	3	4	3	3	2	4
209	1	0	1	60.77	4	4	4	2	4	4	4	4	4	4	4	4	4	4	4	4	4	4	4	4	4	4	4	4	4	4	4	4	4	4	4	4	4	4	4	4	4	4	4	4	4	4	4	4	0
210	1	0	0	49.23	3	3	0	0	2	3	4	2.52994	2	3	4	4	4	2.94696	3	3	2	1	3	3	0	1	2	4	4	4	4	4	4	3	3	2	4	3	2	2	2	4	3	3	4	4	3	2	4
211	1	0	1	58.85	3	4	1	1	2	1	2	2.04397	3	1	3	4	3	4	3	2	2	1	2	3	2	0	1	2	3	3	4	3	3	3	3	1	1	3	2	2	2	4	3	3	0	3	2	3	4
212	1	0	0	41.15	1	4	1	0	2	2	4	2	2	2	3	4	4	2	4	3	1	2	3	2	1	2	3	2	3	2	1	3	4	3	2	2	4	3	1	2	3	4	3	1	1	2	2	1	3
213	1	0	1	59.62	3	4	0	2	2	3	4	2	4	2	2	4	4	2	4	3	3	2	2	3	3	1	3	1	2	3	3	3	4	3	2	3	3	2	2	4	2	3	2	1	2	4	3	3	4
214	1	1	0	43.85	3	4	0	1	3	2	4	2	2	1	1	3	3	3	3	2	3	2	3	3	3	2	2	3	3	3	2	2	2	3	2	3	3	3	2	3	2	2	1	1	3	2	1	1	1
215	1	0	0	65	3	4	1	1	3	3	4	2	1	2	3	3	3	3	3	3	3	3	3	2	3	2	3	2	3	3	3	3	3	3	3	2	3	3	3	2	2	3	2	1	2	3	3	3	4
216	1	0	0	53.46	3	3	1	3	3	3	4	2.16642	3	3	0	4	3	2	3	3	3	1	2	3	3	2	2	2	3	3	3	3	1	2	3	3	2	3	1	2	3	3	4	0	3	1	3	2	4
217	1	1	1	44.62	2	3	1	2	3	2	3	2	2	2	3	3	3	2	3	2	3	2	2	2	2	1	1	1	3	3	2	3	3	3	3	2	2	3	3	3	1	2	2	0	2	2	3	2	3
218	1	1	1	65.77	4	4	0	4	2	3	4	2.65494	3	1	3	4	4	3.07196	4	3	3	3	3	3	2	0	4	1	4	4	3	4	4	4	2	3	4	3	4	3	1	3	3	4	4	4	2	2	4
219	1	1	1	57.31	3	3	2	3	3	3	4	2	3	2	1	3	3	3	2	1	2	3	3	3	3	2	1	3	1	3	3	3	3	3	2	3	3	3	3	3	2	4	3	1	1	3	1	1	3
220	1	0	1	44.62	3	2	3	3	3	3	3	2	3	2	2	3	2	3	4	2	3	3	4	3	2	3	3	1	3	4	3	3	2	3	4	3	2	3	2	3	3	3	3	4	2	2	2	3	1
221	1	0	1	58.46	3	3	0	2	0	0	3	1	3	1	3	4	3	1	4	3	3	3	3	3	3	0	2	1	3	3	2	4	3	3	1	2	0	3	3	3	3	3	1	2	2	3	2	1	4
222	1	1	1	51.92	4	4	2	3	3	1	4	2	3	2	3	4	3	3	3	2	2	2	2	2	1	1	2	2	3	3	2	3	3	3	3	3	2	3	3	3	2	3	2	1	3	2	2	2	1
223	1	0	1	51.15	1	3	0	2	2.25013	1	4	1.88765	3	1	1	4	2	2.30467	3	2	2	2	2	1	2	2	3	2	3	2	2	3	3	3	2	2	3	2	3	2	2	3	3	3	2	2	1	0	3
224	1	0	0	50.38	3	4	1	3	2	3	4	2	2	3	4	3	3	2	3	2	3	2	2	2	2	1	2	1	2	3	3	3	4	3	2	2	1	3	3	2	2	4	2	0	0	3	3	2	0
225	1	0	0	51.92	1	3	1	0	2.16502	1	2	1.80255	3	1	3	3	3	2.21957	3	2	3	2	2	3	1	1	2	2	2	3	3	2	3	2	2	2	2	3	1	3	1	3	2	3	1	3	2	2	3
226	1	0	0	49.23	3	4	3	2	2	3	4	2.55077	2	2	2	3	3	2.9678	3	3	3	3	3	3	3	3	3	3	3	3	3	2	2	3	3	3	3	3	3	3	3	3	3	1	3	4	4	3	2
227	1	1	1	50	2	3	1	2	2	2	2	2	2	1	2	3	3	2	3	2	2	2	2	2	2	1	1	2	2	2	3	2	3	2	2	2	2	2	0	2	2	4	2	2	2	2	3	3	4
228	1	0	0	34.62	2	2	2	2	2	2	2	2	2	2	2	2	2	2	2	2	2	2	2	2	3	1	1	3	3	3	3	2	4	3	3	2	2	3	3	1	1	3	3	2	1	2	2	2	2
229	1	1	1	56.92	1	4	4	2	2.8246	4	3	2.46212	4	2	2	3	3	2.87914	3	3	3	3	3	3	4	0	3	3	3	3	3	3	3	3	3	3	3	3	3	3	3	3	3	0	2	4	3	1	4
230	1	0	0	52.31	1	4	1	2	2	2	3	2	3	1	2	3	2	2	4	3	3	2	3	4	3	1	1	1	3	2	2	3	2	2	2	3	4	3	2	2	2	4	3	2	2	2	2	1	4
231	1	0	1	38.85	4	4	4	2	4	4	4	4	4	4	4	4	4	3	4	4	4	4	4	4	3	1	3	3	3	3	3	3	3	3	3	3	3	3	3	3	3	3	3	3	3	4	3	2	4
232	1	0	1	55.77	4	4	4	1	4	3	4	2	4	4	4	3	4	4	4	4	4	4	4	4	2	0	1	3	1	4	3	2	4	4	4	3	4	4	3	4	3	4	4	1	1	4	4	4	4
233	1	0	0	40	3	4	1	1	2	2	3	2	1	2	3	3	2	2	2	2	2	2	2	2	1	0	2	1	2	2	3	2	3	3	2	2	3	3	1	3	3	3	2	3	3	2	3	2	4
234	1	0	0	62.69	3	3	2	3	2.50545	2	4	2.14297	3	2	1	3	3	2.55999	3	2	3	2	3	3	3	2	3	3	2	3	2	2	3	2	2	2	3	2	3	2	2	4	2	2	3	2	2	1	3
235	1	0	0	53.85	2	3	2	3	2	3	4	2	3	2	3	4	3	2	0	4	3	5	4	6	2	3	4	1	4	3	2	3	3	3	3	2	3	3	1	3	3	3	3	3	3	4	3	3	4
236	1	1	0	38.46	3	3	1	0	2	3	3	2	3	1	2	3	3	2	3	2	3	1	2	3	3	2	2	2	3	3	3	2	3	1	2	2	3	3	2	2	2	3	1	2	2	3	2	1	3
237	1	0	0	51.15	2	3	2	2	2.35651	2	3	1.99404	2	2	2	3	2	2.41106	2	2	2	2	2	2	2	2	2	2	2	2	2	3	2	2	2	1	2	2	2	2	2	3	3	2	2	3	3	3	4
238	1	0	0	56.92	3	4	2	4	2	2	4	2	4	3	1	3	2	2	3	2	2	2	2	2	3	2	1	2	3	3	3	2	3	3	2	2	2	3	3	2	2	4	4	3	2	4	3	1	4
[truncated: 19 more columns]

## Sheet: Variables, Scales
Variables
No.	Variables	Explanation
1	grading.system	0: A-F grading; 1: Honors/pass/fail grading
2	sex	0: Male; 1: Female
3	admission.type	0: Undergraduate-entry; 1: Graduate-entry
4	performance	Basic Medical Science Examination scores (range: 0-100)
5	DREEM	Dundee Ready Education Evaluation Measure
6	IM	Intrinsic motivation subscales of the Academic Motivation Scale
7	total.DREEM	Total scores of the DREEM
8	total.IM	Total scores of IM
Scales
No.	Scales	Explanation
1	Dundee Ready Education Evaluation Measure	Scale range: 0-4
		Reverse item: item 4, 8, 9,17, 25, 35, 39, 48, 50
2	Academic Motivation Scale (AMS)	Scale range: 0-7
		Reverse item: none
		item matching: IM1 - AMS2; IM2 - AMS4; IM3 - AMS6; IM4 - AMS9; IM5 - AMS11; IM6 - AMS13; IM7 - AMS16; IM8 - AMS18; IM9 - AMS20; IM10 - AMS23; IM11 - AMS25; IM12 - AMS27
